# Supplementary material for: Author Correction: Diversity in gut bacterial community of school-age children in Asia
Source: Sci Rep. 2019 Apr 25;9:6530. doi: 10.1038/s41598-019-42780-z (PMC6484003; doi:10.1038/s41598-019-42780-z)
Supplement: Supplementary file 1 — Supplementary Information [file 41598_2019_42780_MOESM1_ESM.xls]

## Sheet: Table S1
Table S1. Summary of physiological characateristics and dietary habit of subjects participting in this study
City	Country	# of participants (male/female)	Age	Height	Weight	Intake frequency (times per day)a
						Wheatb	Rice	Root cropsc	Beef	Chicken	Pork	Soybean	Fish	Egg	Vegetabled	Fruit
Beijing	China	31 (16/15)	9.6±1.8	144±7	37±9	1.1±0.8>	1.4±0.8<<	0.8±1.0	0.3±0.4	0.4±0.4<	0.8±0.7>	0.4±0.6	0.3±0.4<	0.9±0.6	1.6±1.0	1.0±0.7
Lanzhou	China	28 (9/19)	9.3±0.5	134±8	33±11	1.2±0.7>	1.0±0.8<<	0.7±0.7>	0.1±0.3<	0.3±0.6<<	0.5±0.5	0.2±0.4<<	0.1±0.1<<	0.5±0.5<	1.0±0.9<	0.8±0.9
Tokyo	Japan	43 (22/21)	8.9±0.3	132±6	30±6	0.9±0.5	1.9±0.5<	0.5±0.4	0.2±0.2	0.4±0.3<	0.5±0.3	0.6±0.5	0.3±0.2	0.6±0.5<	2.0±0.8>	0.5±0.5<
Fukuoka	Japan	40 (20/20)	8.9±0.3	132±8	29±7	1.0±0.5>	2.1±0.5	0.4±0.3	0.2±0.2<	0.4±0.2	0.5±0.2	0.5±0.3	0.8±0.6>>	0.6±0.5	2.1±0.7>>	0.9±0.7
Taipei	Taiwan	25 (13/12)	8.2±0.6	132±7	30±8	-	-	-	-	-	-	-	-	-	-	-
Taichung	Taiwan	28 (17/11)	8.4±0.6	131±9	33±9	-	-	-	-	-	-	-	-	-	-	-
Bangkok	Thailand	26 (13/13)	8.2±0.5	132±8	34±11	0.6±0.6<	2.4±0.9>	0.3±0.6<	0.2±0.6<	1.0±0.9	1.2±0.9>>	0.4±0.8<	0.6±0.8	1.3±1.0	0.7±0.7<<	0.5±0.7<
Khon Kaen	Thailand	26 (11/5)	9.5±0.5	130±8	29±10	1.1±1.1	2.4±0.9>	0.7±0.9	0.5±0.7	1.4±0.9>>	1.4±0.8>>	0.6±0.6	1.1±1.1	1.6±1.1>>	1.9±1.1	2.0±1.0>>
Yogyakarta	Indonesia	30 (17/13)	8.9±0.2	124±9	26±8	0.8±1.0<	2.9±0.3>>	0.6±0.8	0.3±0.4	1.1±1.0>	0.0±0.0<<	1.5±1.2>>	1.0±1.1	1.5±1.2>	1.9±1.0	1.4±1.1>
Bali	Indonesia	26 (9/17)	9.9±0.6	137±7	32±6	0.3±0.2<<	2.6±0.9>	0.2±0.2<	0.1±0.2<	0.7±0.6	0.3±0.2<	0.9±0.8>	0.5±0.4	0.5±0.4<	1.1±0.3<<	0.7±0.5<
aThe data was surveyed by questionnaire about intake frequency of each food in the past two weeks before stool sampling. Statistical significances under the Mann Whitney U-test were represented by superscript symbols as follows: > and >>, frequency in the indicated city is higher than in the other cities with P < 0.05 and P < 0.001, respectively; < and <<, that in the indicated city was lower tha…
bBreads and noodles made from wheat.
cPotato, Sweet potato, Yam, and Cassava.
dVegetables except for those listed in the other columns.

## Sheet: Table S2
Table S2. Taxonomic and population information of common phylotypes detected in the stool samples of 303 Asian children.
OTU IDa	Mean abundance (%)		# carrierd	microbiota typee	Greeengene Taxonomyf	Confidence scoreg	RDP Seqmatchh
	303b	carrierc					Closest species	similarity	S_ab score
1	4.57518	4.98662	278	P/BB	k__Bacteria;p__Actinobacteria;c__Actinobacteria;o__Bifidobacteriales;f__Bifidobacteriaceae;g__Bifidobacterium;s__	0.97	Bifidobacterium pseudocatenulatum	1	0.995
2	2.55162	2.74163	282	P/BB	k__Bacteria;p__Actinobacteria;c__Actinobacteria;o__Bifidobacteriales;f__Bifidobacteriaceae;g__Bifidobacterium;s__longum	1	Bifidobacterium longum	1	1
3	2.43921	2.47184	299	P/BB	k__Bacteria;p__Firmicutes;c__Clostridia;o__Clostridiales;f__Ruminococcaceae;g__Faecalibacterium;s__prausnitzii	1	Faecalibacterium prausnitzii	0.997	0.967
4	2.30224	2.73561	255	P/BB	k__Bacteria;p__Bacteroidetes;c__Bacteroidia;o__Bacteroidales;f__Bacteroidaceae;g__Bacteroides;s__	1	Bacteroides vulgatus	0.997	0.974
5	2.2738	3.06204	225	P/BB	k__Bacteria;p__Firmicutes;c__Clostridia;o__Coriobacteriales;f__Coriobacteriaceae;g__Collinsella	1	Collinsella aerofaciens	0.995	0.971
6	2.16535	2.56289	256	P/BB	k__Bacteria;p__Firmicutes;c__Clostridia;o__Clostridiales;f__Lachnospiraceae;g__Roseburia;s__	1	Eubacterium rectale	0.997	0.98
7	1.83749	1.90671	292	P/BB	k__Bacteria;p__Firmicutes;c__Clostridia;o__Clostridiales;f__Ruminococcaceae;g__Faecalibacterium;s__prausnitzii	1	Faecalibacterium prausnitzii	0.987	0.913
8	1.68231	1.75772	290	P/BB	k__Bacteria;p__Firmicutes;c__Clostridia;o__Clostridiales;f__Lachnospiraceae;g__Blautia;s__	0.95	Clostridium clostridioforme	1	0.987
9	1.59116	1.66824	289	P/BB	k__Bacteria;p__Firmicutes;c__Clostridia;o__Clostridiales;f__Peptostreptococcaceae;g__;s__	1	Clostridium mayombei	0.997	0.985
10	1.50858	1.90458	240	P/BB	k__Bacteria;p__Actinobacteria;c__Actinobacteria;o__Bifidobacteriales;f__Bifidobacteriaceae;g__Bifidobacterium;s__adolescentis	1	Bifidobacterium adolescentis	0.997	0.985
11	1.50205	3.61206	126	P	k__Bacteria;p__Bacteroidetes;c__Bacteroidia;o__Bacteroidales;f__Prevotellaceae;g__Prevotella;s__copri	0.92	Prevotella copri	0.966	0.921
12	1.43828	1.55643	280	P/BB	k__Bacteria;p__Firmicutes;c__Clostridia;o__Clostridiales;f__Ruminococcaceae	1	Gemmiger formicilis	0.99	0.946
13	1.42442	1.43389	301	P/BB	k__Bacteria;p__Firmicutes;c__Clostridia;o__Clostridiales;f__Lachnospiraceae;g__Blautia;s__	0.97	Blautia wexlerae	0.992	0.923
14	1.39875	3.88826	109	P	k__Bacteria;p__Firmicutes;c__Clostridia;o__Clostridiales;f__Veillonellaceae;g__Megamonas;s__	1	Megamonas funiformis	0.997	0.962
15	1.39096	2.13939	197	P/BB	k__Bacteria;p__Bacteroidetes;c__Bacteroidia;o__Bacteroidales;f__Bacteroidaceae;g__Bacteroides;s__	0.8	Bacteroides dorei	0.997	0.969
16	1.23023	1.47921	252	P/BB	k__Bacteria;p__Actinobacteria;c__Actinobacteria;o__Bifidobacteriales;f__Bifidobacteriaceae;g__Bifidobacterium;s__	0.99	Bifidobacterium pseudocatenulatum	1	1
18	1.01789	2.52803	122	P	k__Bacteria;p__Bacteroidetes;c__Bacteroidia;o__Bacteroidales;f__Prevotellaceae;g__Prevotella;s__copri	0.86	Prevotella copri	0.984	0.903
19	0.99505	1.16409	259	P/BB	k__Bacteria;p__Firmicutes;c__Clostridia;o__Clostridiales;f__Ruminococcaceae;g__Faecalibacterium;s__prausnitzii	1	Faecalibacterium prausnitzii	0.992	0.923
20	0.972805	1.03789	284	P/BB	k__Bacteria;p__Firmicutes;c__Clostridia;o__Clostridiales;f__Lachnospiraceae	1	Eubacterium hadrum	0.992	0.952
21	0.952541	1.12304	257	P/BB	k__Bacteria;p__Bacteroidetes;c__Bacteroidia;o__Bacteroidales;f__Bacteroidaceae;g__Bacteroides;s__uniformis	1	Bacteroides uniformis	0.997	0.987
22	0.945545	1.4768	194	P/BB	k__Bacteria;p__Firmicutes;c__Clostridia;o__Clostridiales;f__Ruminococcaceae;g__Ruminococcus;s__bromii	1	Ruminococcus bromii	1	0.995
23	0.862442	2.29228	114	P	k__Bacteria;p__Bacteroidetes;c__Bacteroidia;o__Bacteroidales;f__Prevotellaceae;g__Prevotella;s__copri	0.94	Prevotella copri	0.995	0.923
24	0.776436	1.08415	217	P/BB	k__Bacteria;p__Firmicutes;c__Clostridia;o__Clostridiales;f__Lachnospiraceae;g__[Ruminococcus];s__	0.99	Ruminococcus torques	0.966	0.982
25	0.745479	2.07229	109	P	k__Bacteria;p__Firmicutes;c__Erysipelotrichi;o__Erysipelotrichales;f__Erysipelotrichaceae;g__[Eubacterium];s__biforme	1	Eubacterium biforme	1	0.923
26	0.744554	0.769966	293	P/BB	k__Bacteria;p__Firmicutes;c__Clostridia;o__Clostridiales;f__Ruminococcaceae;g__Faecalibacterium;s__prausnitzii	1	Faecalibacterium prausnitzii	1	1
27	0.702178	2.14909	99	P	k__Bacteria;p__Bacteroidetes;c__Bacteroidia;o__Bacteroidales;f__Prevotellaceae;g__Prevotella;s__copri	1	Prevotella copri	0.989	0.901
28	0.700792	0.761075	279	P/BB	k__Bacteria;p__Firmicutes;c__Bacilli;o__Lactobacillales;f__Streptococcaceae;g__Streptococcus;s__	0.81	Streptococcus thermophilus	1	1
30	0.63802	1.58459	122	P	k__Bacteria;p__Bacteroidetes;c__Bacteroidia;o__Bacteroidales;f__Prevotellaceae;g__Prevotella;s__copri	1	Prevotella copri	0.989	0.908
31	0.626073	2.67183	71	P	k__Bacteria;p__Firmicutes;c__Erysipelotrichi;o__Erysipelotrichales;f__[Coprobacillaceae];g__Catenibacterium;s__	1	Catenibacterium mitsuokai	0.997	0.964
32	0.604356	1.33664	137	P	k__Bacteria;p__Actinobacteria;c__Actinobacteria;o__Bifidobacteriales;f__Bifidobacteriaceae;g__Bifidobacterium;s__bifidum	0.85	Bifidobacterium bifidum	1	0.982
33	0.575578	0.917895	190	BB	k__Bacteria;p__Bacteroidetes;c__Bacteroidia;o__Bacteroidales;f__Bacteroidaceae;g__Bacteroides;s__fragilis	0.97	Bacteroides fragilis	0.997	0.972
34	0.575248	1.0193	171	BB	k__Bacteria;p__Firmicutes;c__Clostridia;o__Clostridiales;f__Ruminococcaceae;g__Ruminococcus;s__	0.97	Ruminococcus albus	0.956	0.769
35	0.572673	0.711148	244	P/BB	k__Bacteria;p__Bacteroidetes;c__Bacteroidia;o__Bacteroidales;f__Bacteroidaceae;g__Bacteroides;s__ovatus	1	Bacteroides ovatus	0.995	0.969
36	0.537096	0.678083	240	P/BB	k__Bacteria;p__Firmicutes;c__Clostridia;o__Clostridiales;f__Lachnospiraceae;g__Roseburia;s__faecis	1	Roseburia faecis	0.997	0.982
37	0.533003	0.720982	224	P/BB	k__Bacteria;p__Proteobacteria;c__Gammaproteobacteria;o__Enterobacteriales;f__Enterobacteriaceae;g__Escherichia;s__	0.97	Escherichia coli	0.995	0.982
38	0.52264	0.533199	297	P/BB	k__Bacteria;p__Firmicutes;c__Clostridia;o__Clostridiales;f__Ruminococcaceae;g__Faecalibacterium;s__prausnitzii	1	Faecalibacterium prausnitzii	1	0.985
39	0.505809	0.574007	267	P/BB	k__Bacteria;p__Firmicutes;c__Clostridia;o__Clostridiales;f__Lachnospiraceae	1	Eubacterium hadrum	0.987	0.926
40	0.474059	0.627249	229	P/BB	k__Bacteria;p__Firmicutes;c__Clostridia;o__Clostridiales;f__Lachnospiraceae;g__Lachnospira;s__	1	Eubacterium eligens	1	1
41	0.463432	0.535954	262	P/BB	k__Bacteria;p__Firmicutes;c__Clostridia;o__Clostridiales;f__Lachnospiraceae;g__Blautia;s__	0.97	Clostridium clostridioforme	1	0.986
42	0.449901	0.59013	231	P/BB	k__Bacteria;p__Firmicutes;c__Clostridia;o__Clostridiales;f__Lachnospiraceae	1	Dorea longicatena	1	0.995
43	0.448317	0.71873	189	BB	k__Bacteria;p__Firmicutes;c__Clostridia;o__Clostridiales;f__Lachnospiraceae;g__[Ruminococcus];s__gnavus	0.81	Ruminococcus gnavus	1	0.94
44	0.438614	0.497753	267	P/BB	k__Bacteria;p__Firmicutes;c__Clostridia;o__Clostridiales;f__Lachnospiraceae;g__Blautia;s__	1	Blautia luti	0.992	0.886
45	0.432541	0.504077	260	P/BB	k__Bacteria;p__Bacteroidetes;c__Bacteroidia;o__Bacteroidales;f__Porphyromonadaceae;g__Parabacteroides;s__distasonis	1	Parabacteroides distasonis	1	0.982
46	0.429637	0.862119	151	P	k__Bacteria;p__Actinobacteria;c__Actinobacteria;o__Bifidobacteriales;f__Bifidobacteriaceae;g__Bifidobacterium;s__adolescentis	0.94	Bifidobacterium adolescentis	0.99	0.952
47	0.407459	0.419932	294	P/BB	k__Bacteria;p__Firmicutes;c__Clostridia;o__Clostridiales;f__Ruminococcaceae;g__Faecalibacterium;s__prausnitzii	1	Faecalibacterium prausnitzii	1	0.992
48	0.405281	0.456506	269	P/BB	k__Bacteria;p__Firmicutes;c__Clostridia;o__Clostridiales;f__Ruminococcaceae;g__Faecalibacterium;s__prausnitzii	1	Faecalibacterium prausnitzii	0.99	0.959
51	0.383036	0.547453	212	P/BB	k__Bacteria;p__Firmicutes;c__Erysipelotrichi;o__Erysipelotrichales;f__[Coprobacillaceae];g__;s__	0.98	Clostridium saccharogumia	0.925	0.734
52	0.380132	0.46257	249	P/BB	k__Bacteria;p__Firmicutes;c__Clostridia;o__Clostridiales;f__Ruminococcaceae;g__Faecalibacterium;s__	0.84	Faecalibacterium prausnitzii	0.995	0.969
53	0.378614	0.543697	211	P/BB	k__Bacteria;p__Firmicutes;c__Clostridia;o__Clostridiales;f__Clostridiaceae	1	Clostridium tertium	0.979	0.895
54	0.36396	0.95069	116	P	k__Bacteria;p__Bacteroidetes;c__Bacteroidia;o__Bacteroidales;f__Prevotellaceae;g__Prevotella;s__copri	1	Prevotella copri	0.995	0.908
55	0.351617	0.451441	236	P/BB	k__Bacteria;p__Firmicutes;c__Clostridia;o__Clostridiales;f__Lachnospiraceae;g__;s__	0.83	Bacteroides xylanolyticus	0.906	0.765
56	0.348383	0.708456	149	P	k__Bacteria;p__Firmicutes;c__Clostridia;o__Clostridiales;f__Lachnospiraceae	0.89	Roseburia intestinalis	0.99	0.987
57	0.345743	0.531777	197	P/BB	k__Bacteria;p__Firmicutes;c__Clostridia;o__Clostridiales;f__Ruminococcaceae;g__Faecalibacterium;s__prausnitzii	1	Faecalibacterium prausnitzii	0.997	0.982
58	0.342442	0.432333	240	P/BB	k__Bacteria;p__Firmicutes;c__Clostridia;o__Clostridiales;f__Lachnospiraceae;g__Blautia;s__	1	Blautia wexlerae	0.953	0.874
59	0.339538	0.386767	266	P/BB	k__Bacteria;p__Firmicutes;c__Clostridia;o__Clostridiales;f__Lachnospiraceae;g__Coprococcus;s__	0.92	Eubacterium hallii	0.957	0.811
60	0.331089	0.366131	274	P/BB	k__Bacteria;p__Firmicutes;c__Clostridia;o__Clostridiales;f__Lachnospiraceae;g__Blautia;s__	0.97	Ruminococcus obeum	0.961	0.834
61	0.322112	0.466986	209	P/BB	k__Bacteria;p__Firmicutes;c__Clostridia;o__Clostridiales;f__Ruminococcaceae;g__Oscillospira;s__	0.99	Oscillibacter valericigenes	0.945	0.761
62	0.311947	0.814828	116	P	k__Bacteria;p__Bacteroidetes;c__Bacteroidia;o__Bacteroidales;f__Prevotellaceae;g__Prevotella;s__copri	1	Prevotella copri	0.989	0.919
64	0.306337	0.51	182	P	k__Bacteria;p__Firmicutes;c__Clostridia;o__Clostridiales;f__Ruminococcaceae;g__Oscillospira;s__	1	Oscillibacter valericigenes	0.969	0.821
65	0.303234	0.413874	222	P/BB	k__Bacteria;p__Firmicutes;c__Clostridia;o__Clostridiales;f__Lachnospiraceae;g__Roseburia;s__faecis	1	Roseburia faecis	0.984	0.937
66	0.30198	0.466837	196	P/BB	k__Bacteria;p__Bacteroidetes;c__Bacteroidia;o__Bacteroidales;f__Porphyromonadaceae;g__Parabacteroides;s__	1	Parabacteroides merdae	1	1
67	0.298878	0.419259	216	P/BB	k__Bacteria;p__Firmicutes;c__Clostridia;o__Coriobacteriales;f__Coriobacteriaceae;g__Collinsella	1	Collinsella aerofaciens	0.99	0.956
68	0.291815	0.458135	193	P/BB	k__Bacteria;p__Firmicutes;c__Clostridia;o__Clostridiales;f__Lachnospiraceae;g__Lachnospira;s__	1	Lactobacillus rogosae	0.987	0.957
70	0.276568	0.342041	245	P/BB	k__Bacteria;p__Firmicutes;c__Clostridia;o__Clostridiales;f__Lachnospiraceae;g__Blautia;s__obeum	0.99	Ruminococcus obeum	0.984	0.902
71	0.275182	0.47375	176	P/BB	k__Bacteria;p__Bacteroidetes;c__Bacteroidia;o__Bacteroidales;f__Rikenellaceae;g__;s__	1	Alistipes putredinis	1	0.992
72	0.274917	0.321622	259	P/BB	k__Bacteria;p__Firmicutes;c__Clostridia;o__Clostridiales;f__Peptostreptococcaceae;g__;s__	1	Clostridium mayombei	0.99	0.942
73	0.274917	0.88617	94	P	k__Bacteria;p__Bacteroidetes;c__Bacteroidia;o__Bacteroidales;f__Prevotellaceae;g__Prevotella;s__copri	1	Prevotella copri	0.981	0.912
74	0.274521	0.361652	230	P/BB	k__Bacteria;p__Firmicutes;c__Clostridia;o__Clostridiales;f__Lachnospiraceae;g__Anaerostipes;s__	0.99	Eubacterium ventriosum	0.99	0.892
75	0.272343	0.868632	95	P	k__Bacteria;p__Firmicutes;c__Erysipelotrichi;o__Erysipelotrichales;f__Erysipelotrichaceae;g__[Eubacterium];s__biforme	1	Eubacterium biforme	1	0.945
77	0.25901	0.622857	126	P	k__Bacteria;p__Actinobacteria;c__Actinobacteria;o__Bifidobacteriales;f__Bifidobacteriaceae;g__Bifidobacterium;s__adolescentis	0.96	Bifidobacterium adolescentis	0.987	0.934
78	0.257426	0.506494	154	P	k__Bacteria;p__Firmicutes;c__Clostridia;o__Clostridiales;f__Ruminococcaceae;g__Faecalibacterium;s__prausnitzii	1	Faecalibacterium prausnitzii	0.997	0.969
80	0.251749	0.331652	230	P/BB	k__Bacteria;p__Firmicutes;c__Clostridia;o__Clostridiales;f__Lachnospiraceae	1	Dorea longicatena	1	1
81	0.251749	0.465122	164	P	k__Bacteria;p__Firmicutes;c__Clostridia;o__Clostridiales;f__Ruminococcaceae;g__Ruminococcus;s__callidus	1	Ruminococcus callidus	0.997	0.995
82	0.248119	0.332655	226	P/BB	k__Bacteria;p__Bacteroidetes;c__Bacteroidia;o__Bacteroidales;f__Rikenellaceae;g__;s__	0.96	Alistipes finegoldii	0.977	0.908
83	0.247789	0.715048	105	P	k__Bacteria;p__Bacteroidetes;c__Bacteroidia;o__Bacteroidales;f__Prevotellaceae;g__Prevotella;s__copri	1	Prevotella copri	0.982	0.903
84	0.246733	0.303902	246	P/BB	k__Bacteria;p__Bacteroidetes;c__Bacteroidia;o__Bacteroidales;f__Bacteroidaceae;g__Bacteroides;s__ovatus	0.92	Bacteroides thetaiotaomicron	0.995	0.935
85	0.243366	0.275149	268	P/BB	k__Bacteria;p__Firmicutes;c__Clostridia;o__Clostridiales;f__Ruminococcaceae;g__Ruminococcus;s__	0.9	Butyricicoccus pullicaecorum	0.963	0.822
86	0.237162	0.27015	266	P/BB	k__Bacteria;p__Firmicutes;c__Clostridia;o__Clostridiales;f__Lachnospiraceae;g__Blautia;s__	1	Blautia wexlerae	1	0.995
87	0.232541	0.342039	206	P/BB	k__Bacteria;p__Firmicutes;c__Clostridia;o__Clostridiales;f__Lachnospiraceae;g__Blautia;s__	0.89	Blautia luti	0.961	0.899
89	0.227855	0.392273	176	P/BB	k__Bacteria;p__Firmicutes;c__Clostridia;o__Clostridiales;f__Lachnospiraceae	0.87	Eubacterium rectale	0.963	0.849
90	0.223894	0.374807	181	P/BB	k__Bacteria;p__Bacteroidetes;c__Bacteroidia;o__Bacteroidales;f__Bacteroidaceae;g__Bacteroides;s__caccae	0.83	Bacteroides caccae	0.99	0.923
91	0.222376	0.654175	103	P	k__Bacteria;p__Bacteroidetes;c__Bacteroidia;o__Bacteroidales;f__Prevotellaceae;g__Prevotella	1	Prevotella copri	0.995	0.856
92	0.22198	0.611455	110	P	k__Bacteria;p__Bacteroidetes;c__Bacteroidia;o__Bacteroidales;f__Prevotellaceae;g__Prevotella;s__copri	1	Prevotella copri	0.997	0.905
93	0.218944	0.26536	250	P/BB	k__Bacteria;p__Firmicutes;c__Clostridia;o__Clostridiales;f__Ruminococcaceae;g__Faecalibacterium;s__prausnitzii	1	Faecalibacterium prausnitzii	0.974	0.913
94	0.217492	0.433553	152	BB	k__Bacteria;p__Bacteroidetes;c__Bacteroidia;o__Bacteroidales;f__Bacteroidaceae;g__Bacteroides;s__	1	Bacteroides vulgatus	1	1
95	0.216898	0.289515	227	P/BB	k__Bacteria;p__Firmicutes;c__Clostridia;o__Clostridiales;f__Lachnospiraceae;g__Dorea;s__formicigenerans	1	Dorea formicigenerans	1	0.98
96	0.214389	0.430199	151	P	k__Bacteria;p__Firmicutes;c__Clostridia;o__Clostridiales;f__Lachnospiraceae;g__Blautia;s__	0.96	Bacteroides xylanolyticus	0.893	0.734
97	0.206997	0.270345	232	P/BB	k__Bacteria;p__Firmicutes;c__Clostridia;o__Clostridiales;f__Lachnospiraceae	1	Clostridium symbiosum	0.943	0.789
98	0.205611	0.28578	218	P/BB	k__Bacteria;p__Firmicutes;c__Clostridia;o__Clostridiales;f__Lachnospiraceae	1	Hespellia stercorisuis	0.933	0.769
99	0.202244	0.428531	143	BB	k__Bacteria;p__Firmicutes;c__Clostridia;o__Clostridiales;f__Veillonellaceae;g__Phascolarctobacterium;s__	1	Phascolarctobacterium faecium	1	0.981
100	0.198218	0.220809	272	P/BB	k__Bacteria;p__Firmicutes;c__Clostridia;o__Clostridiales;f__Lachnospiraceae;g__Blautia;s__	0.96	Blautia wexlerae	0.994	0.948
102	0.194191	0.29868	197	BB	k__Bacteria;p__Firmicutes;c__Clostridia;o__Clostridiales;f__Lachnospiraceae;g__[Ruminococcus];s__torques	0.88	Ruminococcus torques	0.992	0.98
103	0.193729	0.349405	168	BB	k__Bacteria;p__Bacteroidetes;c__Bacteroidia;o__Bacteroidales;f__Bacteroidaceae;g__Bacteroides;s__	0.99	Bacteroides vulgatus	0.99	0.94
104	0.190759	0.409929	141	BB	k__Bacteria;p__Firmicutes;c__Clostridia;o__Clostridiales;f__Lachnospiraceae	0.98	Robinsoniella peoriensis	0.904	0.742
105	0.187657	0.586186	97	P	k__Bacteria;p__Bacteroidetes;c__Bacteroidia;o__Bacteroidales;f__Prevotellaceae;g__Prevotella;s__copri	1	Prevotella copri	0.989	0.947
106	0.186535	0.229756	246	P/BB	k__Bacteria;p__Firmicutes;c__Clostridia;o__Clostridiales;f__Lachnospiraceae;g__Coprococcus;s__	1	Eubacterium hallii	1	0.88
107	0.186007	0.26214	215	P/BB	k__Bacteria;p__Firmicutes;c__Clostridia;o__Clostridiales;f__Lachnospiraceae	1	Roseburia inulinivorans	1	0.99
108	0.185941	0.507568	111	P	k__Bacteria;p__Proteobacteria;c__Gammaproteobacteria;o__Enterobacteriales;f__Enterobacteriaceae;g__Klebsiella;s__	0.99	Klebsiella pneumoniae	1	1
109	0.183696	0.219134	254	P/BB	k__Bacteria;p__Firmicutes;c__Clostridia;o__Clostridiales;f__Lachnospiraceae;g__Blautia;s__	0.81	Blautia wexlerae	0.974	0.848
110	0.183102	0.26419	210	P/BB	k__Bacteria;p__Firmicutes;c__Clostridia;o__Clostridiales;f__Lachnospiraceae	1	Clostridium clostridioforme	0.935	0.777
111	0.177822	0.343185	157	BB	k__Bacteria;p__Firmicutes;c__Clostridia;o__Clostridiales;f__Lachnospiraceae;g__Lachnospira;s__	1	Lachnospira pectinoschiza	0.955	0.884
112	0.17604	0.215951	247	P/BB	k__Bacteria;p__Firmicutes;c__Clostridia;o__Clostridiales;f__Ruminococcaceae;g__Faecalibacterium;s__prausnitzii	1	Faecalibacterium prausnitzii	0.992	0.961
113	0.175512	0.241727	220	P/BB	k__Bacteria;p__Firmicutes;c__Clostridia;o__Clostridiales;f__Ruminococcaceae;g__Faecalibacterium;s__	0.99	Clostridium alkalicellulosi	0.878	0.592
114	0.171221	0.210894	246	P/BB	k__Bacteria;p__Firmicutes;c__Clostridia;o__Clostridiales;f__Ruminococcaceae;g__Faecalibacterium;s__prausnitzii	0.98	Faecalibacterium prausnitzii	0.959	0.882
115	0.166931	0.2248	225	P/BB	k__Bacteria;p__Firmicutes;c__Clostridia;o__Clostridiales;f__Peptostreptococcaceae;g__;s__	0.99	Clostridium bartlettii	0.997	0.982
116	0.166271	0.195271	258	P/BB	k__Bacteria;p__Firmicutes;c__Clostridia;o__Clostridiales;f__Ruminococcaceae;g__Faecalibacterium;s__prausnitzii	1	Faecalibacterium prausnitzii	0.997	0.964
119	0.15868	0.245306	196	P/BB	k__Bacteria;p__Firmicutes;c__Clostridia;o__Clostridiales;f__Lachnospiraceae;g__Roseburia;s__	0.99	Eubacterium rectale	1	0.962
120	0.15802	0.556744	86	P	k__Bacteria;p__Bacteroidetes;c__Bacteroidia;o__Bacteroidales;f__Prevotellaceae;g__Prevotella;s__copri	0.96	Prevotella copri	1	0.936
123	0.15604	0.22622	209	P/BB	k__Bacteria;p__Firmicutes;c__Clostridia;o__Clostridiales;f__Lachnospiraceae;g__Roseburia;s__faecis	1	Roseburia faecis	0.934	0.893
126	0.152409	0.262386	176	P/BB	k__Bacteria;p__Actinobacteria;c__Actinobacteria;o__Bifidobacteriales;f__Bifidobacteriaceae;g__Bifidobacterium;s__adolescentis	1	Bifidobacterium stercoris	0.99	0.947
127	0.150297	0.277683	164	P	k__Bacteria;p__Firmicutes;c__Clostridia;o__Clostridiales;f__Lachnospiraceae;g__Dorea;s__	1	Clostridium nexile	0.995	0.94
128	0.149241	0.439029	103	P	k__Bacteria;p__Firmicutes;c__Clostridia;o__Clostridiales;f__Ruminococcaceae;g__;s__	1	Eubacterium coprostanoligenes	0.969	0.85
129	0.147855	0.225126	199	P/BB	k__Bacteria;p__Firmicutes;c__Clostridia;o__Coriobacteriales;f__Coriobacteriaceae;g__Collinsella;s__aerofaciens	0.83	Collinsella aerofaciens	0.992	0.941
130	0.146667	0.419245	106	P	k__Bacteria;p__Proteobacteria;c__Betaproteobacteria;o__Burkholderiales;f__Alcaligenaceae;g__Sutterella;s__	1	Sutterella stercoricanis	0.99	0.936
131	0.146271	0.26381	168	P/BB	k__Bacteria;p__Firmicutes;c__Bacilli;o__Turicibacterales;f__Turicibacteraceae;g__Turicibacter;s__	1	Turicibacter sanguinis	0.992	0.947
132	0.145809	0.262976	168	P/BB	k__Bacteria;p__Firmicutes;c__Clostridia;o__Clostridiales;f__Lachnospiraceae;g__Roseburia;s__	1	Eubacterium rectale	0.995	0.97
133	0.145743	0.24	184	P/BB	k__Bacteria;p__Firmicutes;c__Clostridia;o__Clostridiales;f__Lachnospiraceae;g__[Ruminococcus];s__	0.98	Ruminococcus torques	0.995	0.972
134	0.144818	0.204093	215	P/BB	k__Bacteria;p__Firmicutes;c__Clostridia;o__Clostridiales;f__Lachnospiraceae;g__Coprococcus;s__	0.99	Eubacterium hallii	0.96	0.815
135	0.142904	0.202336	214	P/BB	k__Bacteria;p__Firmicutes;c__Clostridia;o__Clostridiales;f__Peptostreptococcaceae;g__;s__	0.99	Clostridium mayombei	0.995	0.957
136	0.142772	0.174435	248	P/BB	k__Bacteria;p__Firmicutes;c__Clostridia;o__Clostridiales;f__Lachnospiraceae;g__Blautia;s__	1	Ruminococcus obeum	0.961	0.829
137	0.142178	0.178755	241	P/BB	k__Bacteria;p__Firmicutes;c__Clostridia;o__Clostridiales;f__Ruminococcaceae;g__Faecalibacterium;s__prausnitzii	1	Faecalibacterium prausnitzii	0.992	0.98
138	0.141716	0.318074	135	P	k__Bacteria;p__Firmicutes;c__Clostridia;o__Clostridiales;f__Clostridiaceae	1	Clostridium chartatabidum	0.953	0.822
140	0.13934	0.241257	175	BB	k__Bacteria;p__Actinobacteria;c__Actinobacteria;o__Bifidobacteriales;f__Bifidobacteriaceae;g__Bifidobacterium;s__	0.92	Bifidobacterium pseudocatenulatum	0.977	0.889
141	0.136238	0.425567	97	P	k__Bacteria;p__Bacteroidetes;c__Bacteroidia;o__Bacteroidales;f__Prevotellaceae;g__Prevotella;s__copri	0.9	Prevotella copri	0.969	0.915
142	0.134983	0.319531	128	P	k__Bacteria;p__Firmicutes;c__Clostridia;o__Clostridiales;f__Lachnospiraceae	1	Ruminococcus lactaris	0.927	0.788
143	0.134653	0.225414	181	BB	k__Bacteria;p__Actinobacteria;c__Actinobacteria;o__Bifidobacteriales;f__Bifidobacteriaceae;g__Bifidobacterium	1	Bifidobacterium longum	0.982	0.921
145	0.130627	0.166303	238	P/BB	k__Bacteria;p__Firmicutes;c__Clostridia;o__Clostridiales;f__Ruminococcaceae;g__Faecalibacterium;s__	0.93	Gemmiger formicilis	0.997	0.956
149	0.128581	0.237561	164	P/BB	k__Bacteria;p__Firmicutes;c__Clostridia;o__Clostridiales;f__Ruminococcaceae;g__Oscillospira;s__	0.83	Papillibacter cinnamivorans	0.937	0.719
150	0.127657	0.24175	160	BB	k__Bacteria;p__Firmicutes;c__Clostridia;o__Clostridiales;f__Lachnospiraceae	1	Eubacterium hadrum	0.987	0.907
151	0.127261	0.199793	193	P/BB	k__Bacteria;p__Firmicutes;c__Clostridia;o__Clostridiales;f__Ruminococcaceae;g__Faecalibacterium;s__prausnitzii	1	Faecalibacterium prausnitzii	1	0.974
156	0.119934	0.169023	215	P/BB	k__Bacteria;p__Firmicutes;c__Clostridia;o__Clostridiales;f__Lachnospiraceae;g__Coprococcus;s__	0.91	Eubacterium hallii	0.957	0.804
160	0.11538	0.225548	155	BB	k__Bacteria;p__Firmicutes;c__Clostridia;o__Clostridiales;f__Lachnospiraceae;g__[Ruminococcus]	0.83	Ruminococcus gnavus	0.997	0.929
161	0.111947	0.190562	178	P/BB	k__Bacteria;p__Actinobacteria;c__Actinobacteria;o__Bifidobacteriales;f__Bifidobacteriaceae;g__Bifidobacterium;s__adolescentis	0.93	Bifidobacterium adolescentis	0.985	0.938
164	0.110825	0.409512	82	P	k__Bacteria;p__Bacteroidetes;c__Bacteroidia;o__Bacteroidales;f__Prevotellaceae;g__Prevotella;s__copri	1	Prevotella copri	0.972	0.91
165	0.109835	0.146608	227	P/BB	k__Bacteria;p__Firmicutes;c__Bacilli;o__Lactobacillales;f__Streptococcaceae;g__Streptococcus	1	Streptococcus genomosp.	0.997	0.982
168	0.108779	0.253538	130	BB	k__Bacteria;p__Actinobacteria;c__Actinobacteria;o__Bifidobacteriales;f__Bifidobacteriaceae;g__Bifidobacterium;s__breve	1	Bifidobacterium breve	0.989	0.88
170	0.107195	0.163216	199	P/BB	k__Bacteria;p__Firmicutes;c__Clostridia;o__Clostridiales;f__Lachnospiraceae;g__Blautia;s__	0.86	Blautia luti	0.952	0.829
171	0.106073	0.15678	205	P/BB	k__Bacteria;p__Firmicutes;c__Clostridia;o__Clostridiales;f__Lachnospiraceae;g__Blautia;s__	0.92	Ruminococcus obeum	0.977	0.867
172	0.105941	0.192216	167	P	k__Bacteria;p__Firmicutes;c__Clostridia;o__Coriobacteriales;f__Coriobacteriaceae;g__Collinsella;s__aerofaciens	0.97	Collinsella aerofaciens	0.992	0.956
173	0.105149	0.183103	174	P/BB	k__Bacteria;p__Firmicutes;c__Clostridia;o__Clostridiales;f__Lachnospiraceae;g__Blautia;s__	0.95	Blautia luti	0.969	0.889
174	0.103564	0.15233	206	P/BB	k__Bacteria;p__Firmicutes;c__Clostridia;o__Clostridiales;f__Ruminococcaceae;g__Oscillospira;s__	1	Oscillospira guilliermondii	0.938	0.775
175	0.101254	0.151133	203	P/BB	k__Bacteria;p__Firmicutes;c__Clostridia;o__Clostridiales;f__Ruminococcaceae;g__Faecalibacterium;s__prausnitzii	0.97	Faecalibacterium prausnitzii	0.951	0.898
176	0.099538	0.372346	81	P	k__Bacteria;p__Firmicutes;c__Clostridia;o__Clostridiales;f__Ruminococcaceae;g__Ruminococcus;s__callidus	0.85	Ruminococcus callidus	0.966	0.813
177	0.0994719	0.38641	78	P	k__Bacteria;p__Firmicutes;c__Clostridia;o__Clostridiales;f__Lachnospiraceae;g__Coprococcus;s__	0.97	Clostridium scindens	0.906	0.715
178	0.0990759	0.145024	207	P/BB	k__Bacteria;p__Firmicutes;c__Clostridia;o__Clostridiales;f__Lachnospiraceae;g__Blautia;s__	1	Blautia wexlerae	0.953	0.849
181	0.0982838	0.227328	131	P	k__Bacteria;p__Firmicutes;c__Clostridia;o__Clostridiales;f__Ruminococcaceae;g__Oscillospira;s__	1	Oscillibacter valericigenes	0.945	0.747
182	0.0980198	0.22	135	BB	k__Bacteria;p__Bacteroidetes;c__Bacteroidia;o__Bacteroidales;f__Bacteroidaceae	1	Bacteroides dorei	0.99	0.952
184	0.0971617	0.188718	156	P	k__Bacteria;p__Firmicutes;c__Clostridia;o__Clostridiales;f__Lachnospiraceae;g__[Ruminococcus];s__	0.97	Ruminococcus torques	1	0.98
185	0.0965677	0.199048	147	BB	k__Bacteria;p__Actinobacteria;c__Actinobacteria;o__Bifidobacteriales;f__Bifidobacteriaceae;g__Bifidobacterium;s__adolescentis	0.99	Bifidobacterium stercoris	0.997	0.988
186	0.0963036	0.151979	192	P/BB	k__Bacteria;p__Bacteroidetes;c__Bacteroidia;o__Bacteroidales;f__[Odoribacteraceae];g__Odoribacter;s__	1	Bacteroides splanchnicus	0.987	0.957
189	0.0947855	0.181772	158	P	k__Bacteria;p__Firmicutes;c__Clostridia;o__Clostridiales;f__Ruminococcaceae	1	Flavonifractor plautii	0.953	0.788
190	0.0944554	0.197379	145	P	k__Bacteria;p__Firmicutes;c__Clostridia;o__Clostridiales;f__Lachnospiraceae;g__Coprococcus	1	Coprococcus catus	0.974	0.947
191	0.0934653	0.22656	125	P	k__Bacteria;p__Proteobacteria;c__Gammaproteobacteria;o__Enterobacteriales;f__Enterobacteriaceae;g__Klebsiella;s__	0.96	Enterobacter cloacae	1	1
192	0.0929373	0.176	160	P/BB	k__Bacteria;p__Actinobacteria;c__Actinobacteria;o__Bifidobacteriales;f__Bifidobacteriaceae;g__Bifidobacterium;s__adolescentis	0.99	Bifidobacterium stercoris	1	0.977
193	0.0916172	0.365263	76	P	k__Bacteria;p__Bacteroidetes;c__Bacteroidia;o__Bacteroidales;f__Prevotellaceae;g__Prevotella;s__copri	1	Prevotella copri	0.984	0.934
195	0.0915512	0.163176	170	BB	k__Bacteria;p__Firmicutes;c__Clostridia;o__Coriobacteriales;f__Coriobacteriaceae;g__Eggerthella;s__lenta	1	Eggerthella lenta	0.997	0.995
199	0.089967	0.120619	226	P/BB	k__Bacteria;p__Firmicutes;c__Clostridia;o__Clostridiales;f__Ruminococcaceae;g__Faecalibacterium;s__prausnitzii	1	Faecalibacterium prausnitzii	0.992	0.979
200	0.0892409	0.173333	156	BB	k__Bacteria;p__Bacteroidetes;c__Bacteroidia;o__Bacteroidales;f__Porphyromonadaceae;g__Parabacteroides;s__distasonis	1	Parabacteroides distasonis	0.992	0.917
203	0.0854785	0.123333	210	P/BB	k__Bacteria;p__Firmicutes;c__Clostridia;o__Clostridiales;f__Lachnospiraceae;g__Blautia;s__obeum	0.87	Ruminococcus obeum	0.979	0.892
204	0.0850165	0.174054	148	P	k__Bacteria;p__Firmicutes;c__Clostridia;o__Clostridiales;f__Lachnospiraceae	1	Roseburia inulinivorans	0.997	0.967
205	0.0848185	0.171333	150	P	k__Bacteria;p__Firmicutes;c__Clostridia;o__Clostridiales;f__Ruminococcaceae;g__Faecalibacterium;s__	0.81	Faecalibacterium prausnitzii	0.995	0.931
206	0.0842904	0.131649	194	P/BB	k__Bacteria;p__Firmicutes;c__Clostridia;o__Clostridiales;f__Lachnospiraceae;g__Blautia	1	Ruminococcus obeum	0.984	0.894
207	0.0842904	0.136578	187	P/BB	k__Bacteria;p__Firmicutes;c__Clostridia;o__Clostridiales;f__Lachnospiraceae;g__[Ruminococcus];s__	0.84	Clostridium nexile	0.908	0.731
209	0.0837624	0.135	188	P/BB	k__Bacteria;p__Firmicutes;c__Clostridia;o__Clostridiales;f__Lachnospiraceae;g__Blautia;s__obeum	1	Ruminococcus obeum	0.987	0.92
211	0.0820462	0.156352	159	BB	k__Bacteria;p__Bacteroidetes;c__Bacteroidia;o__Bacteroidales;f__Bacteroidaceae;g__Bacteroides;s__	0.91	Bacteroides vulgatus	0.969	0.91
212	0.0813861	0.127772	193	P/BB	k__Bacteria;p__Firmicutes;c__Clostridia;o__Clostridiales;f__Lachnospiraceae	1	Dorea longicatena	1	0.995
214	0.079604	0.127619	189	P/BB	k__Bacteria;p__Firmicutes;c__Clostridia;o__Clostridiales;f__Lachnospiraceae	0.84	Roseburia inulinivorans	0.914	0.729
215	0.0790099	0.346957	69	P	k__Bacteria;p__Bacteroidetes;c__Bacteroidia;o__Bacteroidales;f__Prevotellaceae;g__Prevotella;s__copri	0.9	Prevotella copri	0.995	0.922
217	0.0787459	0.129674	184	BB	k__Bacteria;p__Actinobacteria;c__Actinobacteria;o__Bifidobacteriales;f__Bifidobacteriaceae;g__Bifidobacterium;s__longum	1	Bifidobacterium longum	0.995	0.952
218	0.0781518	0.121436	195	BB	k__Bacteria;p__Firmicutes;c__Clostridia;o__Clostridiales;f__Ruminococcaceae;g__Oscillospira;s__	1	Clostridium orbiscindens	1	1
219	0.0774917	0.125561	187	P/BB	k__Bacteria;p__Actinobacteria;c__Actinobacteria;o__Bifidobacteriales;f__Bifidobacteriaceae;g__Bifidobacterium;s__	1	Bifidobacterium pseudocatenulatum	0.997	0.985
223	0.0737294	0.113401	197	P/BB	k__Bacteria;p__Firmicutes;c__Clostridia;o__Clostridiales;f__Lachnospiraceae;g__Blautia;s__	0.9	Blautia glucerasea	0.956	0.786
224	0.0735314	0.285641	78	P	k__Bacteria;p__Bacteroidetes;c__Bacteroidia;o__Bacteroidales;f__Prevotellaceae;g__Prevotella;s__copri	1	Prevotella copri	0.977	0.89
225	0.0733333	0.109458	203	P/BB	k__Bacteria;p__Firmicutes;c__Clostridia;o__Clostridiales;f__Lachnospiraceae	0.89	Dorea longicatena	0.917	0.765
226	0.0728053	0.167121	132	P	k__Bacteria;p__Firmicutes;c__Clostridia;o__Clostridiales;f__Lachnospiraceae;g__Dorea;s__	0.99	Clostridium nexile	1	0.987
231	0.069637	0.138816	152	P	k__Bacteria;p__Firmicutes;c__Clostridia;o__Clostridiales;f__;g__;s__	0.98	Gemmiger formicilis	0.864	0.561
232	0.069505	0.1053	200	P/BB	k__Bacteria;p__Firmicutes;c__Clostridia;o__Clostridiales;f__Lachnospiraceae;g__Blautia;s__	1	Blautia luti	0.992	0.881
233	0.0693729	0.111217	189	BB	k__Bacteria;p__Proteobacteria;c__Deltaproteobacteria;o__Desulfovibrionales;f__Desulfovibrionaceae;g__Bilophila;s__	1	Bilophila wadsworthia	0.997	0.982
234	0.0692409	0.203689	103	P	k__Bacteria;p__Firmicutes;c__Clostridia;o__Clostridiales;f__Ruminococcaceae;g__Oscillospira;s__	0.99	Oscillibacter valericigenes	0.953	0.781
236	0.0679868	0.109574	188	P/BB	k__Bacteria;p__Firmicutes;c__Clostridia;o__Clostridiales;f__Lachnospiraceae;g__Coprococcus;s__	0.99	Eubacterium hallii	0.957	0.805
238	0.0672607	0.122036	167	BB	k__Bacteria;p__Bacteroidetes;c__Bacteroidia;o__Bacteroidales;f__Bacteroidaceae;g__Bacteroides	0.99	Bacteroides xylanisolvens	0.982	0.919
241	0.0665347	0.106105	190	P/BB	k__Bacteria;p__Firmicutes;c__Clostridia;o__Clostridiales;f__Lachnospiraceae;g__;s__	0.89	Bacteroides xylanolyticus	0.901	0.73
244	0.0653465	0.22	90	P	k__Bacteria;p__Firmicutes;c__Clostridia;o__Clostridiales;f__Lachnospiraceae;g__Roseburia;s__faecis	0.94	Roseburia faecis	0.992	0.909
245	0.0649505	0.127792	154	P	k__Bacteria;p__Firmicutes;c__Clostridia;o__Clostridiales;f__Lachnospiraceae;g__Roseburia;s__faecis	1	Roseburia faecis	0.992	0.925
247	0.0646865	0.225287	87	P	k__Bacteria;p__Firmicutes;c__Clostridia;o__Clostridiales;f__Ruminococcaceae;g__Oscillospira;s__	1	Oscillibacter valericigenes	0.953	0.796
249	0.0634323	0.106778	180	P/BB	k__Bacteria;p__Firmicutes;c__Clostridia;o__Clostridiales;f__Lachnospiraceae;g__Blautia;s__	1	Ruminococcus obeum	0.977	0.879
251	0.0628383	0.109425	174	P/BB	k__Bacteria;p__Firmicutes;c__Clostridia;o__Clostridiales;f__Lachnospiraceae;g__Blautia	1	Ruminococcus obeum	0.987	0.87
252	0.0618482	0.208222	90	P	k__Bacteria;p__Bacteroidetes;c__Bacteroidia;o__Bacteroidales;f__Prevotellaceae;g__Prevotella;s__copri	1	Prevotella copri	0.997	0.926
257	0.060264	0.202889	90	P	k__Bacteria;p__Firmicutes;c__Clostridia;o__Coriobacteriales;f__Coriobacteriaceae	1	Adlercreutzia equolifaciens	0.939	0.784
260	0.0582178	0.108221	163	BB	k__Bacteria;p__Firmicutes;c__Clostridia;o__Clostridiales;f__Ruminococcaceae;g__Oscillospira;s__	1	Oscillibacter valericigenes	0.969	0.842
261	0.0579538	0.141613	124	P	k__Bacteria;p__Firmicutes;c__Clostridia;o__Clostridiales;f__Ruminococcaceae;g__Faecalibacterium;s__prausnitzii	0.98	Faecalibacterium prausnitzii	0.956	0.887
264	0.0573597	0.104699	166	P	k__Bacteria;p__Firmicutes;c__Clostridia;o__Coriobacteriales;f__Coriobacteriaceae;g__Collinsella;s__aerofaciens	0.99	Collinsella aerofaciens	1	0.967
265	0.0572277	0.112597	154	P	k__Bacteria;p__Firmicutes;c__Clostridia;o__Clostridiales;f__Lachnospiraceae;g__[Ruminococcus];s__	0.97	Eubacterium ramulus	1	0.992
268	0.0563696	0.0880412	194	BB	k__Bacteria;p__Firmicutes;c__Clostridia;o__Clostridiales;f__Lachnospiraceae;g__Blautia;s__	0.94	Clostridium clostridioforme	0.994	0.981
269	0.0558416	0.0919565	184	P/BB	k__Bacteria;p__Firmicutes;c__Clostridia;o__Clostridiales;f__Ruminococcaceae;g__Faecalibacterium	0.83	Gemmiger formicilis	0.994	0.962
270	0.0554455	0.0884211	190	P/BB	k__Bacteria;p__Firmicutes;c__Clostridia;o__Clostridiales;f__Ruminococcaceae;g__Faecalibacterium;s__	0.88	Gemmiger formicilis	0.994	0.948
271	0.0551815	0.185778	90	P	k__Bacteria;p__Bacteroidetes;c__Bacteroidia;o__Bacteroidales;f__Prevotellaceae;g__Prevotella;s__copri	1	Prevotella copri	0.987	0.935
272	0.0551815	0.11	152	BB	k__Bacteria;p__Actinobacteria;c__Actinobacteria;o__Bifidobacteriales;f__Bifidobacteriaceae;g__Bifidobacterium	1	Bifidobacterium pseudocatenulatum	0.943	0.877
273	0.0551155	0.0869792	192	P/BB	k__Bacteria;p__Firmicutes;c__Clostridia;o__Clostridiales;f__Ruminococcaceae;g__Faecalibacterium;s__prausnitzii	1	Faecalibacterium prausnitzii	0.984	0.917
275	0.0550495	0.10902	153	P	k__Bacteria;p__Firmicutes;c__Clostridia;o__Clostridiales;f__Lachnospiraceae;g__Roseburia;s__	0.98	Eubacterium rectale	0.992	0.949
279	0.0542574	0.120882	136	P	k__Bacteria;p__Firmicutes;c__Clostridia;o__Clostridiales;f__Lachnospiraceae	0.99	Roseburia hominis	0.997	0.977
287	0.0514191	0.173111	90	P	k__Bacteria;p__Firmicutes;c__Clostridia;o__Clostridiales;f__Ruminococcaceae;g__Ruminococcus;s__	1	Butyricicoccus pullicaecorum	0.977	0.848
288	0.0512871	0.189512	82	P	k__Bacteria;p__Bacteroidetes;c__Bacteroidia;o__Bacteroidales;f__Prevotellaceae;g__Prevotella;s__copri	1	Prevotella copri	0.983	0.933
290	0.0510231	0.0893642	173	P/BB	k__Bacteria;p__Firmicutes;c__Clostridia;o__Clostridiales;f__Ruminococcaceae;g__Faecalibacterium	0.92	Gemmiger formicilis	0.977	0.832
292	0.050231	0.0761	200	P/BB	k__Bacteria;p__Firmicutes;c__Clostridia;o__Clostridiales;f__Lachnospiraceae;g__Blautia;s__	0.98	Blautia wexlerae	1	0.973
293	0.050099	0.0954717	159	BB	k__Bacteria;p__Firmicutes;c__Clostridia;o__Clostridiales;f__Ruminococcaceae;g__Faecalibacterium;s__prausnitzii	0.99	Faecalibacterium prausnitzii	0.953	0.882
299	0.0475908	0.0930323	155	BB	k__Bacteria;p__Firmicutes;c__Clostridia;o__Clostridiales;f__Lachnospiraceae;g__Blautia;s__	0.95	Blautia wexlerae	0.967	0.842
301	0.0463366	0.122087	115	P	k__Bacteria;p__Firmicutes;c__Clostridia;o__Clostridiales;f__Ruminococcaceae;g__Oscillospira;s__	1	Oscillibacter valericigenes	0.956	0.802
304	0.0460726	0.0936913	149	P	k__Bacteria;p__Firmicutes;c__Clostridia;o__Clostridiales;f__Lachnospiraceae;g__[Ruminococcus];s__	0.95	Eubacterium ramulus	0.943	0.782
305	0.0458086	0.101314	137	P	k__Bacteria;p__Firmicutes;c__Clostridia;o__Clostridiales;f__Ruminococcaceae;g__Faecalibacterium;s__prausnitzii	1	Faecalibacterium prausnitzii	0.961	0.867
307	0.0452145	0.0958042	143	P	k__Bacteria;p__Firmicutes;c__Clostridia;o__Clostridiales;f__Lachnospiraceae;g__Roseburia;s__	1	Eubacterium rectale	1	0.987
308	0.0452145	0.0992754	138	P	k__Bacteria;p__Firmicutes;c__Clostridia;o__Clostridiales;f__Lachnospiraceae;g__Dorea;s__formicigenerans	1	Dorea formicigenerans	0.997	0.962
315	0.0436304	0.0710753	186	P/BB	k__Bacteria;p__Firmicutes;c__Clostridia;o__Clostridiales;f__Ruminococcaceae;g__Faecalibacterium;s__prausnitzii	1	Faecalibacterium prausnitzii	0.997	0.982
316	0.0436304	0.0858442	154	P	k__Bacteria;p__Firmicutes;c__Clostridia;o__Clostridiales;f__Lachnospiraceae	0.95	Clostridium nexile	0.951	0.806
317	0.0425743	0.0832258	155	BB	k__Bacteria;p__Firmicutes;c__Clostridia;o__Clostridiales;f__Lachnospiraceae;g__Blautia;s__	0.8	Clostridium clostridioforme	0.992	0.932
319	0.0423102	0.200313	64	P	k__Bacteria;p__Bacteroidetes;c__Bacteroidia;o__Bacteroidales;f__Prevotellaceae;g__Prevotella;s__copri	1	Prevotella copri	0.986	0.876
321	0.0420462	0.167632	76	P	k__Bacteria;p__Proteobacteria;c__Deltaproteobacteria;o__Desulfovibrionales;f__Desulfovibrionaceae;g__Desulfovibrio;s__	0.99	Desulfovibrio piger	0.992	0.894
322	0.0418482	0.0932353	136	P	k__Bacteria;p__Firmicutes;c__Clostridia;o__Clostridiales	0.81	Clostridium hathewayi	0.935	0.773
324	0.0409901	0.125455	99	P	k__Bacteria;p__Firmicutes;c__Clostridia;o__;f__;g__;s__	1	Clostridium lactatifermentans	0.964	0.839
327	0.0405941	0.097619	126	P	k__Bacteria;p__Firmicutes;c__Clostridia;o__Clostridiales;f__Ruminococcaceae;g__Oscillospira;s__	0.99	Oscillibacter valericigenes	0.95	0.77
329	0.0393399	0.0938583	127	P	k__Bacteria;p__Firmicutes;c__Clostridia;o__Clostridiales;f__Ruminococcaceae;g__Faecalibacterium;s__prausnitzii	1	Faecalibacterium prausnitzii	0.961	0.84
330	0.0390099	0.121856	97	P	k__Bacteria;p__Firmicutes;c__Clostridia;o__Clostridiales;f__Lachnospiraceae;g__[Ruminococcus];s__gnavus	0.86	Clostridium scindens	0.95	0.843
340	0.0374917	0.0867176	131	P	k__Bacteria;p__Firmicutes;c__Clostridia;o__Clostridiales;f__Lachnospiraceae;g__Blautia	1	Ruminococcus obeum	0.982	0.875
342	0.0372277	0.0709434	159	P/BB	k__Bacteria;p__Firmicutes;c__Clostridia;o__Clostridiales;f__Ruminococcaceae	1	Gemmiger formicilis	0.997	0.938
343	0.0369637	0.0695652	161	P/BB	k__Bacteria;p__Firmicutes;c__Clostridia;o__Clostridiales;f__Lachnospiraceae;g__Blautia;s__	0.91	Ruminococcus obeum	0.961	0.832
345	0.0367657	0.0659172	169	P/BB	k__Bacteria;p__Firmicutes;c__Clostridia;o__Clostridiales;f__Ruminococcaceae;g__Faecalibacterium;s__prausnitzii	1	Faecalibacterium prausnitzii	0.995	0.964
352	0.0354455	0.0745833	144	BB	k__Bacteria;p__Firmicutes;c__Clostridia;o__Clostridiales;f__Lachnospiraceae;g__Blautia;s__	1	Blautia wexlerae	0.964	0.865
356	0.0349175	0.139211	76	P	k__Bacteria;p__Bacteroidetes;c__Bacteroidia;o__Bacteroidales;f__Prevotellaceae;g__Prevotella;s__copri	1	Prevotella copri	0.987	0.892
360	0.0341254	0.137867	75	P	k__Bacteria;p__Bacteroidetes;c__Bacteroidia;o__Bacteroidales;f__Prevotellaceae;g__Prevotella;s__copri	0.99	Prevotella copri	0.98	0.913
361	0.0340594	0.0665806	155	BB	k__Bacteria;p__Firmicutes;c__Clostridia;o__Clostridiales;f__Lachnospiraceae;g__Blautia;s__	0.94	Ruminococcus obeum	0.951	0.785
363	0.0337294	0.117471	87	P	k__Bacteria;p__Bacteroidetes;c__Bacteroidia;o__Bacteroidales;f__Prevotellaceae;g__Prevotella;s__copri	0.93	Prevotella copri	0.987	0.872
371	0.0319472	0.0654054	148	BB	k__Bacteria;p__Firmicutes;c__Clostridia;o__Clostridiales;f__Lachnospiraceae;g__Blautia;s__	0.94	Blautia glucerasea	0.95	0.799
374	0.0315512	0.0668531	143	P	k__Bacteria;p__Firmicutes;c__Clostridia;o__Clostridiales;f__Lachnospiraceae;g__[Ruminococcus];s__	0.91	Dorea longicatena	0.925	0.772
375	0.0315512	0.0861261	111	P	k__Bacteria;p__Firmicutes;c__Clostridia;o__Clostridiales;f__Lachnospiraceae;g__Dorea;s__formicigenerans	0.94	Dorea formicigenerans	0.987	0.92
382	0.0307591	0.0597436	156	BB	k__Bacteria;p__Actinobacteria;c__Actinobacteria;o__Actinomycetales;f__Actinomycetaceae;g__Actinomyces;s__	1	Actinomyces odontolyticus	0.997	0.982
388	0.0293069	0.128696	69	P	k__Bacteria;p__Bacteroidetes;c__Bacteroidia;o__Bacteroidales;f__Prevotellaceae;g__Prevotella;s__copri	0.99	Prevotella copri	0.959	0.877
400	0.0279208	0.0723077	117	P	k__Bacteria;p__Firmicutes;c__Clostridia;o__Clostridiales;f__Lachnospiraceae;g__Blautia;s__	0.9	Blautia wexlerae	0.971	0.862
405	0.0276568	0.0681301	123	P	k__Bacteria;p__Firmicutes;c__Clostridia;o__Clostridiales;f__Lachnospiraceae;g__Blautia;s__obeum	0.83	Ruminococcus obeum	0.979	0.866
407	0.0275248	0.0527848	158	P	k__Bacteria;p__Firmicutes;c__Clostridia;o__Clostridiales;f__Ruminococcaceae;g__Faecalibacterium;s__prausnitzii	0.99	Faecalibacterium prausnitzii	0.958	0.905
409	0.0273267	0.0651969	127	P	k__Bacteria;p__Firmicutes;c__Clostridia;o__Clostridiales;f__Ruminococcaceae;g__Faecalibacterium;s__	0.95	Faecalibacterium prausnitzii	1	0.985
431	0.0254785	0.0735238	105	P	k__Bacteria;p__Firmicutes;c__Clostridia;o__Clostridiales;f__Lachnospiraceae	0.82	Clostridium hathewayi	0.93	0.758
448	0.0240924	0.0675926	108	P	k__Bacteria;p__Firmicutes;c__Clostridia;o__Clostridiales;f__Lachnospiraceae;g__[Ruminococcus];s__	0.99	Robinsoniella peoriensis	0.945	0.816
453	0.0238284	0.0622414	116	P	k__Bacteria;p__Firmicutes;c__Clostridia;o__Clostridiales;f__Lachnospiraceae;g__Dorea;s__	0.86	Dorea longicatena	0.969	0.863
476	0.0215182	0.0905556	72	P	k__Bacteria;p__Bacteroidetes;c__Bacteroidia;o__Bacteroidales;f__Prevotellaceae;g__Prevotella	0.97	Prevotella copri	0.9	0.793
479	0.0212541	0.100625	64	P	k__Bacteria;p__Bacteroidetes;c__Bacteroidia;o__Bacteroidales;f__Prevotellaceae;g__Prevotella;s__copri	1	Prevotella copri	0.984	0.911
484	0.0207921	0.10678	59	P	k__Bacteria;p__Bacteroidetes;c__Bacteroidia;o__Bacteroidales;f__Prevotellaceae;g__Prevotella;s__copri	1	Prevotella copri	0.969	0.928
549	0.0163696	0.08	62	P	k__Bacteria;p__Bacteroidetes;c__Bacteroidia;o__Bacteroidales;f__Prevotellaceae;g__Prevotella;s__copri	1	Prevotella copri	0.997	0.911
567	0.0155776	0.076129	62	P	k__Bacteria;p__Bacteroidetes;c__Bacteroidia;o__Bacteroidales;f__Prevotellaceae;g__Prevotella	1	Prevotella copri	0.966	0.844
713	0.00963696	0.0521429	56	P	k__Bacteria;p__Bacteroidetes;c__Bacteroidia;o__Bacteroidales;f__Prevotellaceae;g__Prevotella;s__copri	0.91	Prevotella copri	0.974	0.906
753	0.00858086	0.0472727	55	P	k__Bacteria;p__Bacteroidetes;c__Bacteroidia;o__Bacteroidales;f__Prevotellaceae;g__Prevotella;s__copri	0.87	Prevotella copri	0.989	0.89
aThe OTU ID numbers are commonly used throughout this paper.
bMean of relative abundance (%) among the tested 303 subjects.
cMean of relative abundance (%) among the subjects from whom the phylotype was detected.
dThe number of subjects from which stool samples the OTU was detected.
eThe phylotype was detected from more than 50% subjects of the indicated enterotypes.
fThe taxonomy of the each OTU was assigned using the uclust consensus-taxonomy assignment in the QIIME pipeline based on the Greengenes taxonomy (97_otu_taxonomy) and a Greengenes reference database (97_otus.fasta).
gConfidence score in the RDP classification.
hThe closest species was searched by RDP seqmatch and determined by SeqmatchQ400 algorithm.

## Sheet: Table S4
Table S4. Relative abundance of bacterial phyla in stool samples of Asian children (average % (prevalence %) by city).
Phylum	Total average	Beijing			Lanzhou			Tokyo			Fukuoka			Taipei			Taichung			Bangkok			Khon Kaen			Yogjakarta			Bali
Firmicutes	61.9832	65.5185	(100)		57.6235	(100)	<	62.6751	(100)		63.2476	(100)		65.1755	(100)		60.8387	(100)		64.0405	(100)		62.7333	(100)		56.5532	(100)	<	60.995	(100)
Bacteroidetes	22.3589	21.395	(100)		20.8656	(100)		15.4302	(100)	<<	15.889	(100)	<<	19.4069	(100)		22.5957	(100)		22.8031	(100)		25.8314	(100)		34.5129	(100)	>>	31.172	(100)	>
Actinobacteria	13.1423	11.8113	(100)		20.0707	(100)	>>	20.7671	(100)	>>	19.7839	(100)	>>	13.488	(100)		13.8621	(100)		7.31723	(100)	<	6.9274	(100)	<<	5.28881	(100)	<<	4.43381	(100)	<<
Proteobacteria	1.83563	1.02117	(100)	<	1.02205	(100)		0.82482	(100)	<<	0.926915	(100)	<	1.53528	(100)		2.24961	(100)		4.34621	(100)	>	2.99621	(100)	>>	2.24171	(100)	>	2.45586	(100)	>
Verrucomicrobia	0.273049	0.129612	(39)		0.213873	(21)		0.144334	(30)		0.103964	(28)		0.19018	(36)		0.0895275	(29)		0.77007	(58)	>	0.700747	(58)	>	0.40389	(43)		0.182432	(54)
Tenericutes	0.201838	0.107354	(42)		0.193421	(32)		0.0153576	(9)	<<	0.0273429	(13)	<	0.0976399	(20)		0.274177	(21)		0.109867	(27)		0.434818	(62)	>	0.459599	(70)	>>	0.484282	(77)	>>
Fusobacteria	0.108582	0.00278687	(3)	<<	0	(0)	<<	0.122783	(19)		0.00964396	(15)	<	0.0935918	(36)		0.0792527	(50)	>	0.566894	(69)	>>	0.0731228	(50)	>	0.0960427	(47)		0.117993	(38)
Lentisphaerae	0.047671	0.00341305	(10)		0	(0)	<	0.000814505	(5)	<	0.00122343	(5)	<	0.0052694	(8)		0	(0)	<	0.00597471	(23)		0.0517428	(50)	>>	0.339865	(67)	>>	0.0933155	(54)	>>
Cyanobacteria	0.0196847	0.00186033	(3)		0	(0)		0.0143875	(5)		0	(0)	<	0	(0)		0	(0)		0.0372858	(23)		0.0595371	(27)		0.0552518	(30)	>>	0.0428146	(31)	>>
Spirochaetes	0.00407214	0	(0)		0	(0)		0	(0)		0.00109987	(3)		0	(0)		0	(0)		0	(0)		0.0120204	(12)	<	0.0237583	(7)		0.00633016	(19)	>>
Elusimicrobia	0.00353418	0	(0)		0	(0)		0	(0)		0	(0)		0	(0)		0	(0)		0	(0)		0.0194687	(4)		0.0174418	(23)	>>	0.00159288	(8)
Synergistetes	0.00135346	0	(0)		0.000774881	(4)		0	(0)		0.000816062	(5)		0.00223152	(8)		0.00306756	(14)	>	0	(0)		0.00131853	(4)		0.00063595	(3)		0.0061815	(12)
> and >> represent significantly higher (P < 0.05 and P < 0.001, respectively) than subjects in the other cites in Mann Witney U-test. < and << represent significantly lower (P < 0.05 and P < 0.001, respectively) than subjects in the other cites in Mann Witney U-test.

## Sheet: Table S5
Table S5. Relative abundance of bacterial families in stool samples of Asian children (average % (prevalence %) by city )
Family	Total average	Beijing			Lanzhou			Tokyo			Fukuoka			Taipei			Taichung			Bangkok			Khon Kaen			Yogjakarta			Bali
Lachnospiraceae	27.9783	32.4845	(100)		26.5258	(100)		31.088	(100)	>	30.7111	(100)		33.9571	(100)	>	29.36	(100)		28.1674	(100)		23.2908	(100)	<	18.7611	(100)	<<	22.7193	(100)	<
Ruminococcaceae	19.2734	21.7865	(100)		17.5541	(100)		20.4803	(100)		20.5614	(100)		17.5542	(100)		17.6254	(100)		17.4005	(100)		20.177	(100)		17.8979	(100)		20.1347	(100)
Bifidobacteriaceae	13.0697	11.7273	(100)		20.029	(100)	>>	20.7078	(100)	>>	19.708	(100)	>>	13.4399	(100)		13.6966	(100)		7.25759	(100)	<	6.84911	(100)	<<	5.22547	(100)	<<	4.38353	(96)	<<
Bacteroidaceae	11.0391	13.9866	(100)	>	12.2145	(100)		12.3779	(100)	>	12.7051	(100)	>	13.988	(100)	>	17.0832	(100)	>>	14.0748	(100)		3.37076	(100)	<<	2.7844	(100)	<<	6.295	(100)	<<
Prevotellaceae	8.98359	4.86812	(55)		6.81347	(61)		0.868453	(19)	<<	1.11014	(20)	<<	3.54461	(48)		3.36313	(61)		5.76198	(73)		19.597	(100)	>>	28.7112	(100)	>>	22.8899	(96)	>>
Coriobacteriaceae	3.42616	3.26726	(100)		1.65872	(100)	<	2.00533	(98)	<<	2.64573	(100)	<	3.59208	(100)		3.13417	(100)		6.69067	(100)	>	4.75823	(100)	>	4.57946	(100)	>	3.29715	(100)
Veillonellaceae	2.88291	1.40054	(100)	<	4.44681	(100)	<	1.32157	(100)	<<	1.13208	(100)	<	2.95328	(100)		4.68359	(100)		3.75961	(100)		3.23636	(100)		4.21643	(100)	>>	3.46622	(100)	>
Peptostreptococcaceae	2.2651	2.19812	(100)		2.89978	(96)		3.14637	(100)	>>	4.1457	(100)	>>	1.41617	(100)		1.93505	(100)		1.04672	(88)	<<	0.972456	(92)	<<	2.01086	(97)		1.2869	(96)
Streptococcaceae	1.38584	1.03732	(87)	<	0.505106	(86)	<	2.22673	(100)	>>	1.05644	(100)		2.40846	(96)	>	1.5528	(96)		1.5815	(100)		1.08483	(100)		0.675741	(90)		1.62758	(100)	<
Erysipelotrichaceae	1.17865	0.461228	(81)	<<	0.545855	(89)		0.303711	(98)		0.215644	(98)	<	0.900257	(96)		0.592475	(93)		1.70388	(96)		3.24378	(100)	>>	2.7696	(100)	>>	2.11691	(92)	>
Coprobacillaceae	1.16352	0.853655	(100)		0.904231	(100)		0.384851	(98)	<<	0.682496	(100)		0.952977	(96)		0.66025	(96)		1.00127	(100)		2.95979	(100)	>>	2.59277	(97)	>>	1.30129	(96)
Enterobacteriaceae	1.01788	0.525618	(100)		0.576041	(89)		0.139311	(51)	<<	0.351295	(63)	<<	0.944143	(92)		1.47737	(93)		3.19128	(92)	>	2.13423	(100)	>	0.983438	(93)	>	0.885231	(88)
Porphyromonadaceae	0.93493	1.10949	(97)		0.62546	(96)		1.3072	(88)	>	1.04466	(83)		0.975982	(100)		1.19904	(100)	>	1.3316	(100)		0.565933	(96)		0.436739	(100)	<	0.49885	(96)	<<
Clostridiaceae	0.852874	0.60111	(97)		0.762498	(96)		0.545865	(93)		1.06713	(98)		0.37981	(100)	<	0.354613	(96)	<	0.955034	(92)		1.12749	(100)		1.22362	(100)	>	1.61541	(96)	>
Rikenellaceae	0.598248	0.941887	(100)	>>	0.667034	(89)		0.551831	(74)		0.643986	(75)		0.336378	(88)		0.519624	(82)		0.942158	(92)		0.448177	(92)		0.51358	(90)		0.361169	(92)
Alcaligenaceae	0.40911	0.318614	(94)		0.257717	(96)	<	0.451256	(91)		0.318975	(95)		0.317998	(92)		0.58976	(100)	>	0.618986	(88)		0.503604	(100)		0.360403	(100)		0.393908	(96)
Paraprevotellaceae	0.399534	0.0874412	(29)		0.291142	(14)	<	0.0798352	(7)	<<	0.0453335	(8)	<<	0.349936	(20)		0.17543	(32)		0.106584	(35)		1.23302	(88)	>>	1.43518	(77)	>>	0.515549	(73)	>>
Lactobacillaceae	0.361853	0.0905426	(58)		0.469929	(71)		0.12266	(44)		0.0468687	(35)	<	0.0379023	(28)	<	0.0992743	(68)		0.606721	(54)		0.274812	(69)		0.335306	(77)	>	1.9162	(81)	>
Verrucomicrobiaceae	0.264843	0.129612	(39)		0.213873	(21)		0.144334	(30)		0.103964	(28)		0.184017	(36)		0.089527	(29)		0.77007	(58)	>	0.673032	(54)	>	0.39507	(40)		0.130618	(38)
Turicibacteraceae	0.150961	0.140746	(68)		0.346422	(75)	>	0.227264	(86)	>>	0.198694	(63)		0.112852	(44)		0.0480927	(50)	<	0.0492246	(50)	<	0.0405251	(54)		0.172205	(73)		0.0880961	(46)
Odoribacteraceae	0.141563	0.196334	(87)	>	0.0753229	(61)	<	0.104639	(74)		0.0930518	(60)		0.0886732	(68)		0.0988228	(64)		0.294315	(88)	>>	0.232288	(85)		0.143165	(83)		0.134855	(85)
Desulfovibrionaceae	0.141403	0.0885415	(77)		0.0920006	(71)		0.108083	(77)		0.0897182	(63)	<	0.098818	(84)		0.114369	(86)		0.219303	(81)	>	0.201157	(88)	>	0.266515	(87)	>	0.180301	(88)
Succinivibrionaceae	0.128528	0.00171863	(13)		0	(0)		0	(0)	<	0	(0)	<	0.000649773	(4)		0	(0)		0.196743	(12)		0.107773	(23)	>	0.538682	(30)	>>	0.569097	(31)	>>
Barnesiellaceae	0.121124	0.175866	(68)	>	0.0799427	(32)		0.101758	(33)		0.189284	(40)		0.0885955	(32)		0.0455396	(18)	<	0.15979	(42)		0.0643021	(69)		0.138341	(70)	>	0.138335	(69)
Fusobacteriaceae	0.10854	0.00278687	(3)	<<	0	(0)	<<	0.122783	(19)		0.00964396	(15)	<	0.0935918	(36)		0.0792527	(50)	>	0.566894	(69)	>>	0.0726337	(50)	>	0.0960427	(47)		0.117992	(38)
Enterococcaceae	0.0875567	0.159091	(26)		0.0217846	(18)	<	0.0164697	(35)		0.0108335	(18)	<	0.118498	(36)		0.0223793	(32)		0.101007	(62)	>	0.121925	(62)	>	0.0633885	(47)		0.329208	(50)
Catabacteriaceae	0.0826943	0.0501426	(23)		0.0496436	(32)		0.0211944	(14)	<	0.0293985	(10)	<	0.0303151	(12)		0.0836215	(11)		0.0296745	(15)		0.2772	(46)	>	0.194272	(60)	>>	0.11994	(54)	>>
Pasteurellaceae	0.078229	0.0381808	(29)	<	0.0688874	(36)		0.078295	(72)	>	0.0754075	(50)		0.16713	(52)		0.0583364	(50)		0.0954644	(58)		0.0319915	(50)		0.0374429	(50)		0.152274	(58)
S24-7	0.0719761	0.0201738	(6)	<	0.0568699	(14)		0.0319504	(5)	<	0.00627777	(3)	<	0.0298895	(4)	<	0.100392	(11)		0.0547178	(19)		0.16441	(62)	>>	0.102104	(57)	>>	0.217208	(65)	>>
Actinomycetaceae	0.0526953	0.0684843	(74)		0.0411578	(64)		0.0466903	(72)		0.065874	(98)		0.0401208	(68)		0.0650256	(82)		0.0469679	(81)		0.06322	(81)		0.0500734	(80)		0.0329913	(73)
Victivallaceae	0.0459517	0.00341305	(10)		0	(0)	<	0.000814505	(5)	<	0.00122343	(5)	<	0.0052694	(8)		0	(0)	<	0.00597471	(23)		0.0471836	(50)	>>	0.339865	(67)	>>	0.077838	(54)	>>
Eubacteriaceae	0.0405752	0.00299428	(16)		0.00268257	(7)	<	0.0153522	(26)		0.0232807	(33)		0.0281639	(32)		0.0320904	(36)		0.311747	(58)	>>	0.00779881	(12)		0.00921336	(17)		0.0133749	(12)
Leuconostocaceae	0.0354495	0.00585622	(23)		0.0498681	(25)		0	(0)	<<	0.00046322	(3)	<<	0.0236723	(36)		0.0508046	(29)		0.024556	(35)		0.169604	(58)	>>	0.0528433	(37)		0.0191161	(31)
Bacillaceae	0.0202069	0	(0)		0.00501404	(4)		0.0716378	(23)	>	0.0683698	(35)	>>	0	(0)		0.0017581	(7)		0	(0)		0.00341016	(8)		0.000973094	(3)		0	(0)
Campylobacteraceae	0.00992445	0.000557134	(3)		0	(0)		0.0018432	(5)		0.00036673	(3)		0	(0)		0	(0)		0.000426734	(4)		0	(0)		0.0427869	(3)		0.11051	(4)
Peptococcaceae	0.00992024	0.00411993	(13)		0.000774881	(4)		0.000437139	(2)	<	0.00136466	(5)		0.00153132	(8)		0.00126102	(7)		0.00883788	(23)		0.0358305	(35)	>	0.000384911	(43)	>>	0.0101714	(19)
Comamonadaceae	0.00965894	0.000816247	(3)		0.00408319	(4)		0	(0)	<	0	(0)		0.00132516	(4)		0.00395946	(4)		0	(0)		0.0116821	(15)		0.00705013	(23)	>>	0.0818383	(27)	>>
Methylobacteriaceae	0.00894658	0	(0)	<	0	(0)	<	0	(0)	<	0.0677704	(85)	>>	0	(0)		0	(0)	<	0	(0)		0	(0)		0	(0)	<	0	(0)
Cerasicoccaceae	0.00769313	0	(0)		0	(0)		0	(0)		0	(0)		0	(0)		0	(0)		0	(0)		0.0277151	(19)	>>	0.00882063	(13)	>	0.0517618	(27)	>>
Micrococcaceae	0.00523986	0.00439237	(10)		0	(0)	<	0.00129112	(9)		0.00486802	(15)		0.0047914	(16)		0.00333647	(18)		0.0115548	(42)	>	0.0101903	(23)		0.00769761	(27)		0.00737567	(35)	>
Carnobacteriaceae	0.00460886	0.00265503	(10)		0.00330436	(11)		0.00524213	(12)		0.00792159	(40)	>>	0.00357116	(12)		0.00576626	(25)		0.00512786	(27)		0.00814493	(31)		0.00197019	(10)		0.000940285	(8)
Brachyspiraceae	0.00406864	0	(0)		0	(0)		0	(0)		0.00109987	(3)		0	(0)		0	(0)		0	(0)		0.0119796	(12)	>	0.0237583	(7)		0.00633016	(19)	>>
Gemellaceae	0.00404659	0.00606279	(16)		0.00388512	(14)		0.00429527	(16)		0.0036217	(13)		0.00136366	(8)		0.00271724	(14)		0.0112676	(35)	>	0.00512871	(27)		0.000989378	(7)		0.00129475	(8)
Corynebacteriaceae	0.00354608	0.00583539	(16)		0	(0)	<	0.00529055	(16)		0.00507134	(20)		0.00263843	(8)		0.00190125	(11)		0.001121	(4)		0.00335923	(15)		0.00467695	(10)		0.00335493	(15)
Elusimicrobiaceae	0.00353418	0	(0)		0	(0)		0	(0)		0	(0)		0	(0)		0	(0)		0	(0)		0.0194687	(4)		0.0174418	(23)	>>	0.00159288	(8)
Staphylococcaceae	0.00348151	0.000356876	(3)		0.00560184	(11)		0.000775135	(5)		0.000877706	(5)		0.0202692	(8)		0.000546591	(4)		0.00185741	(12)		0.00137079	(8)		0.00377666	(17)		0.00381829	(15)
Oxalobacteraceae	0.00248543	0.000751586	(3)		0.00374479	(11)		0	(0)	<	0.000816062	(5)		0.00204499	(4)		0	(0)		0	(0)		0.00134378	(12)		0.00649942	(27)	>>	0.011971	(35)	>>
R4-45B	0.00171932	0	(0)		0	(0)		0	(0)		0	(0)		0	(0)		0	(0)		0	(0)		0.00455922	(4)		0	(0)		0.0154775	(4)	<
Moraxellaceae	0.00171632	0	(0)		0	(0)		0	(0)		0	(0)		0	(0)		0	(0)		0	(0)		0	(0)		0.00561167	(3)		0.0135267	(12)	>>
Dehalobacteriaceae	0.00112501	0	(0)		0	(0)		0.000485309	(2)		0.000482905	(3)		0	(0)		0.000940219	(7)		0.000504943	(4)		0.00560276	(31)	>>	0.000805506	(7)		0.00351541	(15)	>
Aerococcaceae	0.000872038	0.000672323	(3)		0.00247329	(4)		0.000351615	(2)		0.000955344	(5)		0.00194048	(8)		0.00122205	(4)		0.000837759	(4)		0	(0)		0.00054297	(3)		0	(0)
Synergistaceae	0.000827592	0	(0)		0.000774881	(4)		0	(0)		0.000816062	(5)		0.00156894	(4)		0.000402596	(4)		0	(0)		0.00131853	(4)		0	(0)		0.00429397	(12)	>
Anaeroplasmataceae	0.000673602	0	(0)		0	(0)		0	(0)		0	(0)		0	(0)		0	(0)		0	(0)		0	(0)		0.00628263	(10)	>>	0.000600868	(4)
Dethiosulfovibrionaceae	0.000525867	0	(0)		0	(0)		0	(0)		0	(0)		0.000662581	(4)		0.00266496	(11)	>>	0	(0)		0	(0)		0.00063595	(3)		0.00188753	(4)
Flavobacteriaceae	0.000397972	0	(0)		0	(0)		0	(0)		0	(0)		0	(0)		0	(0)		0	(0)		0	(0)		0.00401951	(10)	>>	0	(0)
Propionibacteriaceae	0.000304658	0	(0)		0	(0)		0.00077272	(5)		0	(0)		0	(0)		0.000587599	(4)		0	(0)		0.00112035	(4)		0.000450086	(3)		0	(0)
> and >> represent significantly higher (P < 0.05 and P < 0.001, respectively) than subjects in the other cites in Mann Witney U-test. < and << represent significantly lower (P < 0.05 and P < 0.001, respectively) than subjects in the other cites in Mann Witney U-test.

## Sheet: Table S6
Table S6. Relative abundance of bacterial genera in stool samples of Asian children (average % (prevalence %) by city ).
Genus	Total average	Beijing			Lanzhou			Tokyo			Fukuoka			Taipei			Taichung			Bangkok			Khon Kaen			Yogjakarta			Bali
Bifidobacterium	13.0801	11.7326	(100)		20.029	(100)	>>	20.713	(100)	>>	19.7078	(100)	>>	13.4399	(100)		13.7904	(100)		7.25578	(100)	<	6.84915	(100)	<<	5.22591	(100)	<<	4.38967	(96)	<<
Faecalibacterium	11.0232	13.2584	(100)		10.2264	(100)		11.9759	(100)	>	11.4158	(100)		10.4267	(100)		11.4166	(100)		9.42816	(100)		11.5765	(100)		8.86724	(100)	<	10.7156	(100)
Bacteroides	10.9306	13.769	(100)		12.1077	(100)		12.2464	(100)	>	12.5985	(100)	>	13.825	(100)	>	16.9323	(100)	>>	14.0114	(100)		3.35824	(100)	<<	2.74358	(100)	<<	6.22841	(100)	<<
Blautia	9.49099	11.9858	(100)		7.15615	(100)	<	10.9436	(100)	>	10.1444	(100)		13.8728	(100)	>>	10.3253	(100)		10.8641	(100)		7.96881	(100)		5.10007	(100)	<<	5.72699	(100)	<<
Prevotella	8.98669	4.86812	(55)		6.81394	(61)		0.868454	(19)	<<	1.11014	(20)	<<	3.54461	(48)		3.36313	(61)		5.76198	(73)		19.6326	(100)	>>	28.7112	(100)	>>	22.8899	(96)	>>
Roseburia	4.17952	4.26456	(100)		6.30579	(100)	>	4.17902	(98)		4.25521	(95)		3.49826	(92)		3.70172	(96)		2.99309	(88)	<	2.98904	(100)		4.02786	(97)		5.39411	(100)	>
Collinsella	3.08702	2.97021	(84)		1.43943	(64)	<	1.76154	(49)	<<	2.41005	(58)	<	3.23753	(84)		2.80367	(82)		6.3088	(96)	>	4.28994	(100)	>	4.03051	(100)	>	2.88134	(96)
Ruminococcus	2.98387	3.80145	(100)	<	3.48767	(100)		3.4819	(100)		4.44071	(98)	>	2.75393	(100)		2.11216	(100)		2.1927	(96)		1.77182	(100)	<	2.36767	(100)		2.27565	(100)
[Ruminococcus]a	2.4054	3.07033	(100)	<	2.01321	(100)		2.44466	(100)		3.27841	(100)	>>	1.93273	(100)		2.30949	(100)		2.65732	(96)		2.41624	(100)		1.5486	(100)	<<	1.91063	(96)
Oscillospira	1.83445	1.60374	(97)		1.37649	(96)		0.991053	(100)	<	1.28469	(100)	<	1.17541	(100)		1.30423	(100)		2.06136	(100)		2.74764	(100)	>	3.30485	(100)	>	3.21128	(96)	>
Megamonas	1.66898	0.684148	(35)		3.33309	(32)		0.510793	(19)	<<	0.14741	(10)	<<	2.00864	(44)		3.71656	(50)		2.46744	(54)		1.97395	(65)	>	1.76638	(77)	>>	1.55999	(58)
Coprococcus	1.47214	1.63336	(100)		1.37351	(100)		1.29865	(95)		1.36488	(85)		1.44738	(84)		1.53075	(93)		1.2627	(88)		1.95868	(100)	>	1.44175	(97)		1.55676	(100)
Streptococcus	1.35369	1.03574	(87)	<	0.498466	(86)	<	2.20485	(100)	>>	1.05846	(100)		2.38523	(96)	>	1.52962	(93)		1.45223	(100)		0.982692	(100)		0.667706	(90)		1.58297	(100)	<
Lachnospira	1.34999	1.481	(100)		1.55259	(93)		1.6605	(100)		1.68075	(98)	>	1.60827	(96)		1.88311	(100)		0.912482	(88)		0.723063	(96)	<	0.722891	(100)	<<	0.918792	(100)
[Eubacterium]b	1.15057	0.443678	(71)	<<	0.52986	(79)		0.268836	(91)		0.187681	(80)	<<	0.875078	(92)		0.577064	(93)		1.72737	(96)		3.20092	(92)	>>	2.67924	(97)	>>	2.09295	(92)	>
Parabacteroides	0.935512	1.11017	(97)		0.624769	(96)		1.3106	(88)	>	1.04815	(83)		0.974896	(100)		1.20388	(100)	>	1.33006	(100)		0.563457	(96)		0.434341	(100)	<<	0.497187	(96)	<<
Dorea	0.823856	0.924684	(100)	<	0.61331	(100)		0.680257	(95)	<	0.753334	(85)		0.667968	(96)		1.01907	(100)		1.0294	(96)		1.00256	(100)		0.844461	(100)		0.808011	(100)
Catenibacterium	0.638296	0.00481139	(19)		0.430346	(21)		0.000513714	(2)	<<	0	(0)	<<	0.16107	(12)		0	(0)	<<	0.571956	(35)		2.5541	(77)	>>	2.35669	(70)	>>	0.968376	(58)	>>
Escherichia	0.532464	0.392641	(87)		0.336387	(89)		0.083711	(49)	<<	0.103305	(48)	<<	0.529738	(80)		0.859804	(89)		1.61724	(88)	>	0.933498	(96)	>	0.501779	(90)		0.512439	(81)
Sutterella	0.411085	0.318963	(94)		0.261176	(96)	<	0.451258	(91)		0.323287	(95)		0.318588	(92)		0.593077	(100)	>	0.619022	(88)		0.503609	(100)		0.360451	(100)		0.401907	(96)
Lactobacillus	0.359193	0.0866845	(55)		0.468141	(71)		0.12268	(44)		0.046869	(35)	<	0.0358913	(24)	<	0.0895849	(68)		0.600034	(50)		0.270883	(69)		0.33467	(77)	>	1.91541	(81)	>
Anaerostipes	0.357426	0.322695	(94)		0.239822	(86)		0.439757	(88)		0.709405	(85)	>>	0.677802	(84)		0.424088	(79)		0.288158	(81)		0.11565	(77)	<<	0.0828668	(77)	<<	0.0958121	(81)	<<
Phascolarctobacterium	0.353206	0.432643	(81)		0.313321	(68)		0.120485	(37)	<<	0.106578	(23)	<<	0.352688	(96)		0.498215	(100)	>	0.773243	(100)	>>	0.521136	(92)	>	0.357147	(67)		0.317574	(69)
[Prevotella]c	0.336252	0.00102254	(6)	<	0.27808	(11)		0.0507082	(2)	<	0	(0)	<<	0.303454	(12)		0.0825997	(7)		0.0427992	(19)		1.10412	(58)	>>	1.36126	(63)	>>	0.43573	(46)	>
Klebsiella	0.277431	0.0532948	(61)		0.0955901	(64)		0.0239892	(16)	<<	0.127653	(33)	<<	0.239074	(72)		0.415885	(64)		0.911792	(85)	>	0.716604	(77)	>	0.315587	(87)	>	0.160298	(77)
Akkermansia	0.265351	0.129612	(39)		0.213873	(21)		0.144334	(30)		0.103964	(28)		0.19018	(36)		0.0895275	(29)		0.77007	(58)	>	0.673032	(54)	>	0.39507	(40)		0.130618	(38)
Megasphaera	0.20621	0.0514618	(23)		0.44028	(21)		0.0448364	(14)	<	0.0865749	(13)	<	0.253006	(32)		0.220002	(32)		0.266751	(38)		0.0584023	(31)		0.454842	(67)	>>	0.330115	(58)	>
Dialister	0.193624	0.113554	(39)		0.219555	(32)		0.384182	(65)	>>	0.449158	(80)	>>	0.0382632	(36)		0.0506225	(25)	<	0.0832505	(38)		0.0125693	(27)	<	0.127861	(43)		0.223584	(65)
Turicibacter	0.150973	0.140746	(68)		0.346503	(75)	>	0.227264	(86)	>>	0.198694	(63)		0.112858	(44)		0.0480928	(50)	<	0.0492246	(50)	<	0.0405251	(54)		0.172205	(73)		0.0881481	(46)
Succinivibrio	0.126872	0.00171863	(13)		0	(0)		0	(0)	<	0	(0)	<	0	(0)		0	(0)		0.193098	(8)		0.104504	(19)	>	0.536125	(23)	>	0.560295	(27)	>>
Veillonella	0.117922	0.0213348	(42)		0.0451619	(50)		0.2427	(74)	>	0.32577	(75)	>>	0.0523425	(56)		0.136009	(43)		0.0505545	(35)		0.0945387	(38)		0.0321951	(33)		0.0185558	(31)	<
Clostridium	0.117845	0.0141303	(32)		0.0280469	(43)		0.0098753	(19)	<<	0.0432619	(30)		0.0290772	(28)		0.0445461	(43)		0.33912	(54)	>	0.578967	(73)	>	0.0230529	(43)		0.222786	(77)	>>
Odoribacter	0.101077	0.120437	(74)		0.0289075	(39)	<<	0.0913472	(67)		0.0824927	(60)		0.0580155	(52)		0.0761396	(61)		0.184956	(81)	>	0.176795	(81)		0.112258	(70)		0.09616	(77)
Eggerthella	0.0875656	0.0617183	(74)		0.0618487	(54)		0.173665	(93)	>>	0.136379	(88)	>	0.1457	(80)	>	0.102348	(57)		0.10064	(69)		0.0117414	(31)	<<	0.0117964	(20)	<<	0.00694252	(23)	<<
Enterococcus	0.0858868	0.159091	(26)		0.0217846	(18)		0.0165194	(35)		0.0108335	(18)	<	0.118498	(36)		0.0218416	(29)		0.0899618	(62)	>	0.114006	(58)	>	0.0633885	(47)		0.329208	(50)
Bilophila	0.0742411	0.0689644	(74)		0.0494685	(57)		0.0831495	(72)		0.0876814	(63)		0.0959561	(80)		0.101334	(86)	>	0.135744	(77)	>	0.0414898	(73)		0.0340958	(47)	<	0.0393142	(65)
Haemophilus	0.0673972	0.0376863	(29)	<	0.067651	(36)		0.0764812	(72)	>	0.0718153	(50)		0.166461	(48)		0.0562445	(50)		0.0869305	(58)		0.0319887	(46)		0.0354355	(50)		0.0502389	(54)
Desulfovibrio	0.0672565	0.0195771	(19)	<	0.0425321	(21)		0.0249338	(14)	<	0.00203683	(3)	<<	0.00290065	(4)	<	0.0130357	(11)	<	0.0840926	(50)		0.159673	(73)	>>	0.23242	(87)	>>	0.141511	(77)	>>
Mitsuokella	0.0628799	0.000276206	(3)		0.018756	(11)		0	(0)	<	0	(0)	<	0.0117106	(4)		0	(0)	<	0.00095097	(8)		0.0694115	(19)		0.303111	(43)	>>	0.280898	(58)	>>
Paraprevotella	0.0603851	0.0833804	(19)		0.0130654	(7)	<	0.029127	(5)	<	0.0453529	(8)	<	0.0414624	(12)		0.0928302	(29)		0.0627769	(31)		0.118026	(69)	>>	0.066247	(50)	>	0.0752069	(54)	>
Enterobacter	0.0602326	0.0170059	(35)		0.0680261	(36)		0.00199053	(9)	<<	0.106976	(20)	<	0.0505233	(60)	>	0.0607557	(36)		0.0674136	(58)		0.130923	(69)	>>	0.0751733	(63)	>	0.0414515	(62)
Acidaminococcus	0.0485962	0.0101862	(10)		0.000800589	(4)	<	0.000871097	(5)	<	0.00612815	(8)	<	0.125608	(32)	>	0.063705	(29)		0.0907014	(23)		0.047474	(19)		0.115076	(50)	>>	0.0821184	(23)
Adlercreutzia	0.0423294	0.0970662	(77)	>>	0.0932737	(54)	>	0.0140148	(26)	<	0.044417	(45)		0.0179498	(32)		0.0652458	(39)		0.0172214	(23)	<	0.00815523	(23)	<	0.0361326	(50)		0.0310144	(50)
Butyricimonas	0.0405503	0.0758978	(58)	<	0.0464158	(32)		0.0137099	(21)	<	0.0105591	(20)	<	0.0306578	(36)		0.0227287	(25)		0.109359	(58)	>	0.0554933	(77)	>	0.030907	(57)		0.0386983	(69)	>
Eubacterium	0.0381743	0.00299428	(16)		0.00268257	(7)		0.00998407	(9)		0.0185626	(15)		0.0252293	(24)		0.0272897	(25)		0.310348	(54)	>>	0.00779881	(12)		0.0087188	(13)		0.0114927	(12)
Actinomyces	0.0346702	0.0462637	(61)		0.0275365	(57)		0.0318043	(63)		0.0489253	(85)	>	0.0237897	(64)		0.0440832	(64)		0.0257618	(62)		0.0406521	(73)		0.0269036	(70)		0.0235515	(62)
Lactococcus	0.0335863	0.00160249	(6)	<	0.011387	(11)		0.0219043	(14)		0.00168415	(8)	<	0.0232354	(28)		0.0272167	(29)		0.129725	(54)	>>	0.102548	(62)	>>	0.00803461	(27)		0.0452232	(15)
Weissella	0.0328552	0.00410457	(16)		0.0503595	(21)		0	(0)	<<	0	(0)	<<	0.0132445	(32)		0.0396762	(21)		0.0232827	(35)		0.168276	(50)	>>	0.050842	(30)		0.0180755	(27)
Coprobacillus	0.032589	0.0116346	(16)	<	0.00639092	(14)	<	0.0449084	(60)	>>	0.0597723	(63)	>>	0.0137103	(28)		0.030883	(36)		0.0235032	(38)		0.0153907	(23)		0.00963765	(23)		0.0963476	(12)	<
Slackia	0.0207765	0.013001	(16)		0.00865651	(4)	<	0.00133911	(2)	<<	0.0023334	(3)	<<	0.0275385	(16)		0.0100743	(11)		0.0391924	(35)		0.0318255	(69)	>>	0.0553037	(63)	>>	0.0393397	(58)	>>
Bacillus	0.0199481	0	(0)		0.00501404	(4)		0.0716378	(23)	>>	0.0683698	(35)	>>	0	(0)		0	(0)		0	(0)		0.00341016	(8)		0	(0)		0	(0)
Lachnobacterium	0.0172025	0.0487098	(13)		0.00748801	(11)		0.000437139	(2)	<	0.00316197	(8)		0.00337829	(8)		0.0186318	(21)		0.00394822	(15)		0.0342631	(31)	>	0.0270044	(27)		0.0360637	(35)	>
Sarcina	0.016898	0	(0)		0.0468608	(18)	>>	0	(0)		0	(0)		0	(0)		0	(0)		0	(0)		0.00087902	(4)		0.0441614	(13)	>	0.0946264	(8)
Parascardovia	0.0156054	0.0171165	(45)		0.0141751	(29)		0.0121494	(44)		0.0169487	(58)		0.0161804	(32)		0.0202726	(57)		0.01873	(58)		0.018816	(54)		0.0135216	(53)		0.00948254	(38)
Holdemania	0.0132232	0.0104753	(35)		0.00831881	(14)	<	0.0147737	(40)		0.0110708	(33)		0.0196374	(40)		0.0125376	(36)		0.0210405	(50)	>	0.0157053	(38)		0.00836484	(30)		0.0124056	(38)
Bulleidia	0.0121446	0.00370268	(13)		0.00367128	(11)		0.000876493	(5)		0.00224451	(13)		0.00181319	(8)		0	(0)	<	0.00240339	(15)		0.0322336	(35)	>>	0.0784978	(37)	>>	0.00130516	(8)
Campylobacter	0.00992445	0.000557134	(3)		0	(0)		0.0018432	(5)		0.00036673	(3)		0	(0)		0	(0)		0.000426734	(4)		0	(0)		0.000384911	(3)		0.11051	(4)
Comamonas	0.00965897	0.000816247	(3)		0.00408319	(4)		0	(0)	<	0	(0)		0.00132516	(4)		0.00395946	(4)		0	(0)		0.0116823	(15)		0.00705013	(23)	>>	0.0818384	(27)	>>
*Genera whose relative abundance in total population is >0.01% is listed.
> and >> represent significantly higher (P < 0.05 and P < 0.001, respectively) than subjects in the other cites in Mann Witney U-test. < and << represent significantly lower (P < 0.05 and P < 0.001, respectively) than subjects in the other cites in Mann Witney U-test.
afamily Lachnospiraceae, genus Ruminococcus
bfamily Erysipelotrichaceae, genus Eubacterium
cfamily Pareprevotellaceae, genus Prevotella

## Sheet: Table S7
Table S7. Relative abundance of bacterial species in stool samples of Asian children (average % (prevalence %) by city ).
Species	Total average	Beijing			Lanzhou			Tokyo			Fukuoka			Taipei			Taichung			Bangkok			Khon Kaen			Yogjakarta			Bali
Faecalibacterium prausnitzii	10.3149	12.5303	(100)		9.50714	(100)		10.8581	(100)		10.652	(100)		9.7424	(100)		10.5914	(100)		8.89077	(100)		10.9477	(100)		8.42133	(100)	<	10.3554	(100)
Prevotella copri	7.84937	4.46774	(52)		6.24286	(50)		0.624186	(14)	<<	0.7505	(13)	<<	2.7896	(28)	<	2.28	(36)	<	4.70846	(69)		17.0654	(100)	>>	25.4727	(97)	>>	20.9354	(92)	>>
Bifidobacterium pseudocatenulatum	6.34818	6.40839	(97)		10.3786	(100)	>>	11.4581	(98)	>>	9.5585	(98)	>>	6.4064	(96)		7.32214	(100)		1.51692	(88)	<<	3.33462	(92)	<	0.834667	(100)	<<	1.64769	(92)	<<
Collinsella aerofaciens	3.03756	3.00903	(84)		1.43286	(64)	<	1.75442	(42)	<<	2.3975	(55)		3.18	(76)		2.75071	(82)		6.13462	(88)	>	4.17154	(96)	>	3.9	(100)	>	2.85231	(96)
Eubacterium rectale	3.02614	2.88194	(97)		4.95357	(96)		4.0893	(91)		2.937	(83)		2.0248	(88)		1.83071	(89)		1.79385	(73)	<	2.28769	(96)		2.83667	(97)		3.94077	(100)	>
Blautia wexlerae	2.94323	2.73226	(100)		1.68	(100)	<<	4.04744	(100)	>>	3.0535	(100)		4.4664	(100)	>>	3.35571	(100)		3.63154	(100)		3.25	(100)		1.278	(100)	<<	1.57692	(100)	<<
Bacteroides vulgatus	2.87967	1.97613	(84)		3.29714	(96)		3.47628	(88)		4.107	(85)		3.9416	(92)	>	4.47214	(96)	>	4.42154	(88)		0.960769	(88)	<	0.387333	(83)	<<	1.14923	(85)	<
Bifidobacterium longum	2.78535	2.67871	(97)		2.86571	(100)		4.85814	(98)	>>	4.942	(100)	>>	3.024	(100)		2.46571	(100)		2.62615	(92)		1.02462	(96)	<<	0.751333	(90)	<<	0.461538	(81)	<<
Bifidobacterium adolescentis	2.62416	1.7729	(77)		4.57857	(96)	>	2.89581	(91)		3.4865	(85)		3.1016	(84)		3.39	(100)		1.07462	(58)	<<	1.32	(88)		2.44333	(93)		1.53692	(88)
Clostridium clostridioforme	2.52475	3.05355	(100)	>	2.24429	(100)		3.56744	(98)	>>	3.3715	(93)	>	4.0928	(96)	>	2.77143	(93)		2.67692	(92)		0.880769	(100)	<<	0.823333	(100)	<<	0.850769	(96)	<<
Clostridium mayombei	2.03393	1.89548	(100)		2.58143	(96)		2.83442	(100)	>>	3.7715	(100)	>>	1.28	(100)		1.74	(100)		0.858462	(88)	<<	0.868462	(85)	<<	1.876	(97)		1.17692	(92)
Eubacterium hadrum	1.81617	2.32774	(100)	>	1.81214	(96)		2.73023	(91)	>>	2.127	(98)		2.9136	(100)	>	1.78071	(96)		1.87231	(92)		0.986923	(88)	<	0.336	(100)	<<	0.684615	(96)	<<
Gemmiger formicilis	1.80838	1.30581	(100)		1.29	(96)		3.25395	(95)	>>	2.139	(90)	>	1.988	(92)		1.40929	(86)		2.14923	(81)	<	1.61385	(100)		0.934667	(100)	<	1.18538	(88)
Megamonas funiformis	1.53492	0.585806	(32)		3.17071	(32)		0.475814	(14)	<<	0.154	(8)	<<	1.3584	(44)		3.56357	(50)		2.39692	(38)		1.88538	(62)	>	1.59933	(67)	>	1.47923	(54)
Bacteroides dorei	1.50832	3.24968	(84)	>	1.12357	(68)		2.36698	(79)	>	1.9655	(65)		1.8104	(68)		1.67143	(57)		0.967692	(77)		0.156154	(69)		0.296	(73)		0.548462	(69)
Ruminococcus torques	1.40079	2.36516	(100)	>>	1.32214	(93)		1.29814	(93)		1.817	(95)		0.8664	(92)	<	1.14143	(96)		0.801538	(85)	<	1.94615	(100)	>	1.08267	(93)		1.07923	(96)
Roseburia faecis	1.37254	1.54581	(94)		1.69929	(100)	>	0.739535	(74)	<<	1.5785	(75)		1.6112	(84)		1.87571	(86)		1.28385	(88)		0.742308	(88)		1.29867	(93)		1.57692	(96)
Bacteroides plebeius	1.2635	1.94	(39)		1.48929	(39)		0.506977	(23)		0.6865	(13)	<	2.0728	(28)		4.02	(50)	>	1.21077	(58)	>	0.227692	(27)		0.120667	(47)		1.01308	(38)
Blautia luti	1.16574	1.33935	(100)		0.592143	(100)	<	1.37488	(100)	>	1.1815	(98)		1.9256	(100)	>>	1.315	(96)		1.74462	(96)		0.802308	(100)		0.684	(100)	<	0.655385	(100)	<
Bacteroides uniformis	1.14574	1.65806	(97)	>	1.41786	(89)		1.55302	(86)	>	1.6625	(80)		1.536	(92)		1.195	(89)		1.05769	(100)		0.193846	(81)	<<	0.390667	(83)	<<	0.256154	(77)	<<
Ruminococcus obeum	1.12634	2.19677	(100)	>>	0.941429	(96)		0.746512	(98)	<	0.67	(93)	<<	1.52	(100)		0.9	(93)		0.530769	(92)	<	1.49692	(100)	>	1.234	(100)	>	1.34538	(96)	>
Ruminococcus bromii	1.05248	1.47742	(81)		1.125	(75)		1.77209	(77)	>	1.7045	(68)		0.8976	(76)		0.64	(61)		0.662308	(54)		0.452308	(58)	<	0.545333	(67)	<	0.443077	(69)
Eubacterium biforme	1.02271	0.383871	(23)		0.435	(29)		0.0804651	(9)	<<	0.1025	(5)	<<	0.8504	(24)		0.497857	(29)		1.63462	(46)		3.17385	(77)	>>	2.52067	(87)	>>	1.63077	(73)	>>
Dorea longicatena	0.889703	1.13806	(100)	>	0.908571	(96)		0.468837	(74)	<<	0.7475	(73)	<	1.0304	(88)		0.750714	(86)		1.05923	(88)		1.15538	(100)	>	0.967333	(100)		0.977692	(96)
Bacteroides stercoris	0.787657	0.834194	(65)		1.25286	(68)		0.974419	(49)		0.4805	(38)	<	1.216	(60)		1.41143	(64)		1.27231	(62)		0.100769	(58)		0.066	(43)	<	0.346154	(54)
Bacteroides coprocola	0.768053	1.90839	(39)		1.06929	(32)		0.641395	(21)		0.1985	(10)	<	0.492	(36)		1.50286	(57)	>	0.93	(38)		0.0138462	(15)	<	0.230667	(47)		0.856154	(54)	>
Prevotella stercorea	0.759802	0.0135484	(10)	<	0.442143	(21)		0	(0)	<<	0	(0)	<<	0.5608	(16)		0.993571	(36)		0.89	(31)		1.98	(69)	>>	2.278	(70)	>>	1.25462	(54)	>
Streptococcus thermophilus	0.703498	0.949032	(84)		0.350714	(79)	<	0.842791	(100)		0.622	(98)		1.1216	(96)	>	0.786429	(93)		0.725385	(92)		0.732308	(92)		0.488	(87)		0.392308	(96)
Bacteroides fragilis	0.637096	0.566452	(65)		0.844286	(57)		0.48	(67)		0.6805	(65)		0.2632	(72)		0.512857	(71)		0.811538	(73)		0.880769	(54)		0.709333	(57)		0.683077	(62)
Eubacterium eligens	0.629043	0.743871	(100)		0.19	(75)	<<	0.720465	(84)		0.703	(80)		0.8104	(80)		1.07143	(82)		0.433077	(77)		0.550769	(96)		0.509333	(97)		0.461538	(96)
Catenibacterium mitsuokai	0.628515	0.00322581	(10)	<	0.43	(18)		0.000465116	(2)	<<	0	(0)	<<	0.1776	(12)		0	(0)	<	0.562308	(23)		2.50769	(73)	>>	2.28933	(67)	>>	0.974615	(54)	>>
Bifidobacterium bifidum	0.621452	0.594839	(48)		1.07143	(71)	>	0.736279	(28)		0.755	(55)		0.2344	(28)		0.172143	(43)		0.983846	(42)		0.424615	(38)		0.592667	(53)		0.496923	(46)
Escherichia coli	0.609439	0.431613	(87)		0.387143	(89)		0.0939535	(47)	<<	0.1095	(48)	<<	0.5992	(84)		0.888571	(89)		1.93077	(88)	>	1.11077	(92)	>	0.573333	(93)		0.610769	(85)
Ruminococcus gnavus	0.606403	0.170968	(68)		0.341429	(71)		0.730233	(93)	>>	1.113	(90)	>	0.6872	(88)		0.795	(82)	>	1.50846	(81)	>	0.110769	(46)	<<	0.0586667	(40)	<<	0.371538	(50)	<<
Bacteroides ovatus	0.573597	0.396774	(87)		0.440714	(79)		1.14744	(91)	>>	1.0745	(90)	>>	0.9824	(96)	>	0.700714	(93)		0.146923	(73)	<	0.0561538	(62)	<<	0.0846667	(67)	<<	0.186154	(62)	<<
Parabacteroides distasonis	0.522244	0.511613	(94)		0.384286	(96)		0.844186	(81)		0.5055	(68)		0.5208	(92)		0.814286	(100)	>	0.768462	(92)		0.283846	(88)		0.164	(87)	<	0.269231	(85)	<
Roseburia inulinivorans	0.506799	0.39871	(94)		0.380714	(89)		0.404651	(81)		0.4635	(83)		0.4856	(76)		0.503571	(82)		0.877692	(81)		0.510769	(92)		0.504667	(97)		0.658462	(85)
Roseburia intestinalis	0.505149	0.129032	(61)		0.515714	(61)		1.36791	(56)		0.4665	(43)		0.8384	(52)		0.501429	(57)		0.406154	(69)		0.104615	(50)		0.166667	(50)		0.148462	(50)
Clostridium nexile	0.501386	0.48	(97)	>	0.354286	(93)		0.439535	(72)		0.494	(55)	<	0.4728	(88)		0.706429	(93)		0.773077	(81)		0.525385	(92)		0.450667	(100)		0.368462	(88)
Bifidobacterium stercoris	0.423696	0.209032	(61)		0.926429	(79)	>	0.430233	(70)		0.6095	(75)		0.3704	(64)		0.349286	(86)		0.312308	(46)	<	0.327692	(69)		0.349333	(80)		0.266154	(73)
Clostridium tertium	0.393663	0.283226	(68)		0.360714	(64)		0.409302	(79)		0.765	(75)		0.1912	(76)		0.178571	(43)	<	0.266923	(54)		0.261538	(65)		0.582667	(80)		0.430769	(85)
Lactobacillus rogosae	0.391287	0.500645	(90)		0.809286	(75)		0.465581	(91)	>	0.3375	(73)		0.4704	(72)		0.452143	(79)		0.287692	(69)		0.147692	(65)	<	0.109333	(67)	<	0.301538	(85)
Parabacteroides merdae	0.373333	0.549032	(84)	>	0.235714	(54)	<	0.458605	(53)		0.5025	(55)		0.4248	(72)		0.367857	(82)		0.441538	(85)		0.249231	(92)		0.232667	(83)		0.146923	(85)
Lachnospira pectinoschiza	0.371023	0.270968	(81)		0.632857	(75)		0.494884	(67)		0.706	(73)		0.3952	(84)		0.39	(75)		0.209231	(46)	<	0.0707692	(50)	<	0.103333	(70)		0.215385	(73)
Bacteroides thetaiotaomicron	0.369439	0.425806	(97)		0.273571	(86)		0.49814	(93)	>	0.5355	(95)	>>	0.4432	(96)	>	0.453571	(93)		0.556154	(92)		0.133077	(69)	<<	0.0873333	(70)	<<	0.150769	(81)	<<
Bacteroides massiliensis	0.329637	0.20129	(42)		0.285	(21)		0.215349	(12)	<	0.6405	(25)		0.3504	(28)		0.230714	(14)		0.988462	(46)	>	0.0469231	(27)		0.0786667	(30)		0.241538	(54)	>
Dorea formicigenerans	0.302112	0.440645	(100)	>	0.226429	(96)		0.227907	(58)	<	0.2625	(58)		0.1768	(60)	<	0.278571	(61)		0.259231	(65)		0.446154	(92)	>	0.356	(100)	>	0.384615	(96)	>
Alistipes putredinis	0.283234	0.480645	(81)	>	0.38	(75)		0.19907	(44)		0.197	(45)		0.2464	(60)		0.241429	(50)		0.580769	(81)	>	0.222308	(62)		0.175333	(63)		0.183846	(46)
Streptococcus bovis	0.280198	0.023871	(19)		0.045	(18)	<	0.850698	(60)	>>	0.225	(50)	>	0.176	(40)		0.19	(36)		0.273846	(31)		0.0153846	(15)	<	0.0113333	(20)		0.759231	(15)	<
Eubacterium ventriosum	0.278416	0.243226	(90)		0.235	(86)		0.417674	(79)	>	0.5775	(83)	>>	0.2864	(72)		0.320714	(75)		0.231538	(65)		0.0992308	(65)	<	0.0633333	(60)	<<	0.0976923	(81)	<
Ruminococcus callidus	0.276436	0.30129	(68)		0.167857	(46)		0.283256	(40)		0.4115	(60)		0.3344	(48)		0.154286	(36)	<	0.19	(50)		0.178462	(58)		0.326667	(77)		0.346923	(73)
Akkermansia muciniphila	0.268845	0.122581	(35)		0.225	(18)		0.146047	(30)		0.101	(25)		0.176	(28)		0.0971429	(25)		0.786923	(50)	>	0.667692	(50)	>	0.421333	(33)		0.133077	(31)
Bacteroides caccae	0.268053	0.322581	(84)		0.212857	(79)		0.326047	(79)		0.1405	(63)	<	0.2064	(72)		0.352143	(79)		0.530769	(81)	>	0.195385	(62)		0.154667	(70)		0.272308	(77)
Alistipes finegoldii	0.248119	0.354194	(100)	>	0.281429	(71)		0.291628	(72)		0.3595	(70)		0.0848	(56)	<	0.22	(75)		0.267692	(73)		0.173077	(88)		0.208	(67)		0.131538	(73)
Streptococcus pasteurianus	0.225611	0.0206452	(19)		0.0385714	(7)	<	0.38	(58)	>>	0.1125	(45)	>	0.8528	(44)	>	0.372143	(21)		0.199231	(27)		0.0284615	(19)		0.0306667	(17)		0.277692	(8)	<
Phascolarctobacterium faecium	0.216436	0.429032	(81)	>>	0.203571	(57)		0.0813953	(26)	<	0.076	(18)	<<	0.3328	(80)	>	0.364286	(86)	>>	0.63	(77)	>>	0.0392308	(35)	<	0.0826667	(30)	<	0.0630769	(27)	<
Dialister succinatiphilus	0.199274	0.0129032	(10)		0.0128571	(4)	<	0.027907	(5)	<	0.006	(3)	<	0	(0)	<	0	(0)	<	0.00846154	(12)		0.379231	(46)	>>	0.979333	(57)	>>	0.72	(58)	>>
Eubacterium hallii	0.190957	0.266452	(100)	>>	0.264286	(93)	>	0.087907	(74)	<<	0.232	(80)		0.1392	(68)	<	0.195	(79)		0.244615	(69)		0.163077	(85)		0.178	(87)		0.163846	(92)
Klebsiella pneumoniae	0.185941	0.0148387	(19)	<	0.0407143	(36)		0.000930233	(2)	<<	0.1135	(18)	<	0.1128	(44)		0.345714	(39)		0.553846	(58)	>	0.491538	(69)	>>	0.29	(63)	>	0.0684615	(50)
Clostridium bartlettii	0.177228	0.186452	(87)		0.260714	(96)	>	0.272093	(95)	>>	0.3305	(95)	>>	0.088	(60)	<	0.171429	(68)		0.0561538	(42)	<<	0.0384615	(46)	<<	0.118	(63)		0.103846	(69)
Megasphaera elsdenii	0.175974	0.0470968	(13)		0.43	(18)		0.0181395	(5)	<	0.022	(5)	<	0.2496	(24)		0.195	(25)		0.125385	(15)		0.0538462	(27)		0.464	(63)	>>	0.303077	(42)	>
Ruminococcus lactaris	0.162046	0.194839	(48)		0.03	(14)	<	0.128837	(19)		0.168	(30)		0.1904	(32)		0.139286	(39)		0.279231	(31)		0.160769	(27)		0.161333	(40)		0.193077	(62)	>
Eubacterium coprostanoligenes	0.161782	0.278065	(48)		0.171429	(29)		0.0934884	(19)	<	0.124	(18)	<	0.1952	(32)		0.0607143	(25)		0.126923	(27)		0.233077	(50)		0.182667	(77)	>>	0.2	(54)
Coprococcus catus	0.16033	0.299355	(84)	>>	0.249286	(82)	>	0.0274419	(16)	<<	0.132	(40)		0.1168	(40)		0.0928571	(36)	<	0.127692	(46)		0.227692	(92)	>	0.186	(87)		0.212308	(85)	>
Dialister invisus	0.15736	0.111613	(26)		0.21	(25)		0.372093	(60)	>>	0.441	(75)	>>	0.0344	(28)		0.0492857	(18)		0.0761538	(31)		0.00230769	(8)	<	0.000666667	(3)	<<	0.0153846	(8)	<
Sutterella stercoricanis	0.154125	0.023871	(10)	<<	0.0542857	(21)		0.107442	(19)	<	0.0075	(5)	<<	0.0696	(20)		0.243571	(39)		0.263846	(50)		0.441538	(85)	>>	0.195333	(73)	>>	0.26	(73)	>>
Turicibacter sanguinis	0.151749	0.132258	(65)		0.340714	(75)	>	0.224651	(79)	>	0.207	(53)		0.128	(36)		0.0428571	(39)	<	0.0576923	(42)		0.0338462	(35)	<	0.174667	(70)	>	0.0915385	(46)
Phascolarctobacterium succinatutens	0.131947	0.00129032	(6)	<	0.12	(11)		0.0334884	(9)	<	0.024	(5)	<	0.0152	(8)		0.112857	(18)		0.126154	(31)		0.522308	(62)	>>	0.252	(40)	>	0.239231	(35)
Parasutterella excrementihominis	0.131881	0.196129	(65)	>	0.127857	(61)		0.283256	(51)	>	0.203	(58)	>	0.1024	(28)		0.0707143	(32)		0.184615	(35)		0.00692308	(19)	<	0.00866667	(23)	<	0.00846154	(23)	<
Coprococcus eutactus	0.123564	0.173548	(29)		0.0371429	(18)		0	(0)	<<	0.003	(3)	<<	0.2424	(16)		0.103571	(21)		0.0746154	(19)		0.253846	(58)	>>	0.217333	(67)	>>	0.264615	(65)	>>
Succinivibrio dextrinosolvens	0.123366	0.000645161	(3)		0	(0)		0	(0)		0	(0)		0	(0)		0	(0)		0.19	(4)		0.1	(15)		0.522667	(23)	>>	0.543846	(23)	>>
Lactobacillus ruminis	0.111947	0.00580645	(6)		0.372857	(21)		0	(0)	<	0.01	(3)	<	0	(0)	<	0.00214286	(4)		0.221538	(15)		0.132308	(27)		0.240667	(37)	>>	0.246923	(46)	>>
Streptococcus genomosp.	0.109835	0.0406452	(58)	<	0.0571429	(50)	<	0.0739535	(77)		0.127	(78)		0.164	(88)		0.132143	(79)		0.18	(85)		0.153077	(88)		0.128	(77)		0.0715385	(73)
Bacteroides coprophilus	0.109109	0.0922581	(6)		0.322143	(18)	>	0	(0)		0.022	(3)		0.148	(8)		0	(0)		0.33	(12)		0.0307692	(15)		0.00133333	(3)		0.276154	(8)
Bifidobacterium breve	0.108779	0.0187097	(32)		0.0492857	(50)		0.14	(63)	>>	0.126	(75)	>>	0.0656	(48)		0.0642857	(39)		0.604615	(50)		0.0138462	(19)	<	0.0106667	(17)	<	0.00384615	(12)	<<
Megamonas rupellensis	0.108713	0.103871	(16)		0.0492857	(14)		0.0269767	(7)	<	0.0025	(8)	<	0.5888	(36)	>	0.132143	(32)		0.0692308	(27)		0.0676923	(23)		0.115333	(40)	>	0.0630769	(31)
Blautia stercoris	0.100594	0.42	(87)	>>	0.204286	(68)	>>	0.0330233	(26)	<	0.01	(23)	<	0.0344	(28)	<	0.0214286	(18)	<	0.0384615	(27)		0.187692	(73)	>>	0.0453333	(37)		0.0469231	(31)
Barnesiella intestinihominis	0.0992739	0.156129	(55)	>	0.0657143	(29)		0.0823256	(19)	<	0.1255	(28)		0.0728	(24)		0.0385714	(11)	<	0.142308	(27)		0.0546154	(54)		0.112	(60)	>	0.133077	(62)	>
Bacteroides splanchnicus	0.0984158	0.12129	(74)		0.0207143	(36)	<<	0.0869767	(65)		0.077	(60)		0.0552	(52)		0.0785714	(61)		0.183077	(77)	>	0.166154	(77)		0.118	(67)		0.0946154	(69)
Clostridium orbiscindens	0.0942574	0.0529032	(55)	<	0.0578571	(57)		0.148372	(91)	>>	0.1	(88)		0.1352	(76)		0.0971429	(79)		0.203077	(85)	>	0.0515385	(65)		0.0446667	(57)	<	0.0330769	(46)	<<
Enterobacter cloacae	0.0934653	0.0425806	(45)		0.0557143	(46)		0.0288372	(16)	<<	0.007	(10)	<<	0.1208	(48)		0.0928571	(54)		0.363077	(58)		0.207692	(65)	>	0.0346667	(47)		0.0930769	(54)
Eggerthella lenta	0.0920792	0.0645161	(68)		0.0592857	(46)		0.193488	(93)	>>	0.1405	(85)	>	0.1472	(72)		0.102143	(54)		0.106154	(62)		0.0146154	(27)	<<	0.0153333	(17)	<<	0.00615385	(12)	<<
Fusobacterium mortiferum	0.0912211	0	(0)	<	0	(0)	<	0.0902326	(9)		0.009	(5)	<	0.0496	(12)		0.0435714	(25)		0.510769	(50)	>>	0.0746154	(38)	>	0.094	(33)	>	0.111538	(31)
Clostridium perfringens	0.0860066	0.00967742	(19)		0.0207143	(21)		0.000465116	(2)	<<	0.0055	(10)	<	0.0208	(24)		0.025	(21)		0.13	(50)	>	0.575385	(58)	>>	0.012	(27)		0.193077	(46)	>
Lactobacillus gasseri	0.0854785	0.00903226	(13)		0	(0)		0.00139535	(7)		0.0015	(5)		0	(0)		0.005	(18)		0.01	(12)		0.00846154	(23)	>	0.00466667	(17)		0.951538	(12)
Roseburia hominis	0.0809901	0.127097	(68)		0.0371429	(50)		0.0516279	(56)		0.068	(45)		0.088	(60)		0.0792857	(64)		0.0446154	(54)		0.0769231	(62)		0.129333	(70)		0.121538	(77)	>
Clostridium innocuum	0.08033	0.0180645	(29)	<	0.0571429	(36)		0.0976744	(63)	>	0.074	(65)	>	0.0432	(48)		0.065	(50)		0.06	(54)		0.0284615	(27)		0.032	(27)		0.340769	(35)
Bilophila wadsworthia	0.0775578	0.063871	(71)		0.0564286	(54)		0.0818605	(72)		0.094	(63)		0.1016	(68)		0.111429	(75)		0.137692	(77)	>	0.0369231	(65)		0.0373333	(33)	<<	0.0515385	(54)
Lactobacillus mucosae	0.0763696	0.00451613	(6)		0.0578571	(21)		0.00325581	(5)		0	(0)	<	0.0096	(12)		0.00928571	(18)		0.117692	(19)		0.0446154	(23)		0.0253333	(30)	>	0.606154	(15)
Eubacterium ramulus	0.0759736	0.115484	(81)	>	0.0885714	(75)		0.11814	(56)		0.086	(45)		0.028	(48)	<	0.0514286	(46)		0.0407692	(38)	<	0.0592308	(62)		0.0613333	(73)		0.0715385	(81)
Enterococcus faecium	0.0737294	0.137419	(16)		0.0178571	(14)		0.00930233	(23)		0.007	(10)	<	0.1032	(24)		0.0221429	(21)		0.0492308	(31)		0.0946154	(42)	>	0.0533333	(30)		0.321538	(35)
Eubacterium fissicatena	0.0736634	0.0780645	(32)		0.00714286	(18)		0.0218605	(21)		0.1115	(23)		0.3856	(44)	>	0.101429	(32)		0.0353846	(23)		0.00615385	(19)		0.0153333	(30)		0.0107692	(27)
Bacteroides eggerthii	0.0675248	0.0909677	(13)		0	(0)	<	0.0302326	(14)		0.1305	(8)		0.068	(8)		0.00285714	(7)		0.319231	(27)	>	0.00230769	(12)		0.0273333	(13)		0.00615385	(12)
Shigella flexneri	0.0669967	0.0322581	(32)		0.0328571	(36)		0.0148837	(14)	<	0.0065	(10)	<<	0.0568	(48)		0.08	(36)		0.256923	(54)	>	0.166154	(69)	>>	0.0353333	(40)		0.0676923	(42)
Haemophilus parainfluenzae	0.0668647	0.0251613	(26)		0.06	(36)		0.0730233	(51)		0.0755	(40)		0.1712	(40)		0.0614286	(50)		0.0938462	(35)		0.0361538	(35)		0.0353333	(37)		0.0461538	(46)
Eubacterium siraeum	0.0654785	0.0219355	(10)		0	(0)	<	0.194884	(28)		0.032	(18)		0.0544	(24)		0.0657143	(29)		0.0146154	(15)		0.16	(42)	>	0.0313333	(40)		0.0315385	(19)
Veillonella parvula	0.0650825	0.0225806	(39)		0.0435714	(39)		0.0734884	(51)		0.1145	(58)	>	0.0608	(56)		0.12	(43)		0.0523077	(31)		0.0923077	(23)		0.0346667	(20)	<	0.0146154	(31)
Mitsuokella jalaludinii	0.0637624	0.000645161	(3)		0.0185714	(4)		0	(0)	<	0	(0)	<	0.0112	(4)		0	(0)	<	0.000769231	(4)		0.0715385	(19)		0.322667	(43)	>>	0.266923	(54)	>>
Bacteroides xylanisolvens	0.0631683	0.0490323	(42)		0.0407143	(43)		0.087907	(40)		0.102	(33)		0.1152	(56)	>	0.13	(39)		0.0538462	(31)		0.0123077	(35)		0.00533333	(13)	<	0.00846154	(12)	<
Oscillibacter valericigenes	0.0625083	0.0522581	(61)		0.0407143	(39)		0.0995349	(70)	>	0.0675	(63)		0.0672	(64)		0.0707143	(64)		0.0976923	(62)		0.0269231	(38)	<	0.0426667	(70)		0.0392308	(31)	<
*100 most abundant species are listed.
> and >> represent significantly higher (P < 0.05 and P < 0.001, respectively) than subjects in the other cites in Mann Witney U-test. < and << represent significantly lower (P < 0.05 and P < 0.001, respectively) than subjects in the other cites in Mann Witney U-test.

## Sheet: Table S8
Table S8. qPCR and qRT-PCR data of gut bacterial count in stool samples of 303 Asian children (average % by city)
Country	Taiwan								Japan												China										Thailand											Indonesia
City	Taipei				Taichung				Tokyo						Fukuoka						Beijing					Lanzhou					Bangkok					Khon Kaen						Yogyakarta						Bali
No. of subject	19				28				41						38						31					26					27					27						28						25
	Cell counta)		Rateb)		Cell count		Rate		Cell count			Rate			Cell count			Rate			Cell count		Rate			Cell count			Rate		Cell count			Rate		Cell count			Rate			Cell count			Rate			Cell count
Total bacteria	10.86 ± 0.27		100		10.69 ± 0.25		100		10.98 ± 0.28	>		100			10.84 ± 0.36			100			10.73 ± 0.35		100			10.71 ± 0.39			100		10.18 ± 0.65	<<		100		10.78 ± 0.27			100			10.80 ± 0.29			100			10.66 ± 0.35
C. coccoides group	10.37 ± 0.26		100		10.16 ± 0.27		100		10.47 ± 0.29	>		100			10.36 ± 0.36			100			10.31 ± 0.37		100			10.17 ± 0.43			96.2		9.70 ± 0.71	<<		100		10.25 ± 0.32			100			10.17 ± 0.32			100			10.33 ± 0.34
C. leptum subgroup	9.97 ± 0.31		100		9.74 ± 0.29		100		10.29 ± 0.38	>>		100			9.98 ± 0.39			100			9.87 ± 0.40		100			9.79 ± 0.64			100		9.22 ± 0.96	<<		100		10.00 ± 0.34			100			9.95 ± 0.32			100			9.92 ± 0.68
B. fragilis group	9.81 ± 0.44	>>	100		9.76 ± 0.32	>>	100		9.77 ± 0.34	>>		100			9.69 ± 0.44	>>		100			9.66 ± 0.53	>>	100			9.42 ± 0.69			100		9.14 ± 0.64	<		100		8.97 ± 0.57	<		100			8.89 ± 0.83	<<		100			8.99 ± 0.80	<
Bifidobacterium	10.18 ± 0.38	>	94.7		10.00 ± 0.48		100		10.35 ± 0.78	>>		100			10.26 ± 0.58	>>		100			9.89 ± 0.63		96.6			10.25 ± 0.44	>		100		9.10 ± 0.81	<<		96.3		9.69 ± 0.78	<		100			9.69 ± 0.63	<		100			9.47 ± 0.81	<<
Atopbium cluster	9.73 ± 0.74	>	100		9.61 ± 0.58	>	92.9		8.98 ± 0.86	<<		100			9.30 ± 0.80			94.7			9.41 ± 0.73		100			8.84 ± 0.98	<		100		9.03 ± 1.09			96.3		9.77 ± 0.42	>		96.4			9.93 ± 0.44	>>		96.4			9.62 ± 0.52	>
Prevotella	9.22 ± 1.02		47.4		8.84 ± 1.22	<	32.1		8.79 ± 2.22			7.3	<		9.93 ± 0.26			10.5	<		9.00 ± 1.25		25.8	<		9.84 ± 0.29			26.9		9.05 ± 1.25			40.7		9.85 ± 0.67			100	>		10.15 ± 0.54	>>		85.7	>		10.03 ± 0.62
C. perfringens	4.97 ± 1.22	<	89.5		5.26 ± 1.17	<	96.4		4.22 ± 1.07	<<		65.9	<		4.59 ± 1.18	<		73.7	<		5.31 ± 1.09	>	96.8			5.23 ± 0.90	<		96.2		5.42 ± 1.57			92.6		6.29 ± 0.96	>>		100			5.13 ± 1.08	<		100			6.61 ± 1.28	>>>
Enterobacteriaceae	7.75 ± 0.84	>	100		7.58 ± 0.84	>	100		6.90 ± 0.72	<<<		73.2	<		6.28 ± 0.76	<<<<		78.9	<		7.54 ± 0.72	>	100			7.54 ± 0.72			100		7.58 ± 0.67	>		100		7.79 ± 0.80	>		100			7.98 ± 0.63	>		100			7.88 ± 0.83	>
Enterococcus	5.99 ± 1.23		100		6.08 ± 1.04		89.3		5.58 ± 1.23	<		90.2			5.48 ± 1.09	<		81.6			5.87 ± 1.44		87.1			5.53 ± 1.38	<		73.1		6.01 ± 1.30			85.2		6.95 ± 1.04			92.6			6.47 ± 1.21			78.6			7.14 ± 1.40	>>
Staphylococcus	5.13 ± 0.62		100		5.01 ± 0.53		96.4		5.06 ± 0.72			82.9			5.04 ± 0.80			89.5			4.96 ± 0.72		100			4.93 ± 0.79			100		4.76 ± 0.61			100		5.16 ± 0.61			100			5.21 ± 0.69			100			5.30 ± 0.58
Lactobacillus	5.75 ± 1.49	<	100		6.26 ± 0.96		96.4		6.41 ± 1.80			90.2			5.84 ± 1.34	<		97.4			6.14 ± 1.42	<	100			7.00 ± 1.41			100		5.87 ± 1.70	<		100		6.93 ± 1.25			100			7.36 ± 1.33	>>		100			7.64 ± 1.42	>>>
L. casei subgroup	5.84 ± 1.33	<	63.2		5.32 ± 1.20		67.9		6.16 ± 1.97	>		68.3			5.35 ± 1.55	<		65.8			5.38 ± 1.55		61.3			4.91 ± 1.02			61.5		4.82 ± 1.57	<		55.6		4.99 ± 1.15			63			4.10 ± 0.80	<		64.3			4.76 ± 0.97	<<
L. gassei subgroup	4.44 ± 1.64	<	68.4		5.24 ± 1.51		92.9		5.99 ± 1.14	>		<			5.23 ± 1.19	<		81.6			5.59 ± 1.35		83.9			5.25 ± 1.24			80.8		4.42 ± 1.37	<		66.7		5.61 ± 1.34			85.2			6.05 ± 1.25	>		100			5.91 ± 1.32	>
L. plantarum subgroup	4.42 ± 0.82		94.7		4.43 ± 1.20		85.7		3.69 ± 0.83	<		61			3.76 ± 0.90	<		68.4			4.51 ± 0.83		90.3			4.95 ± 1.44	>		88.5		4.15 ± 1.15			81.5		5.28 ± 1.08	>>		92.6			4.54 ± 0.94			100			4.86 ± 1.18	>
L. reuteri subgroup	4.58 ± 1.07		73.7		5.07 ± 1.05		89.3		4.52 ± 1.12			39			4.21 ± 0.95	<		52.6			4.44 ± 1.23	<	90.3			5.41 ± 1.23	>		96.2		4.67 ± 1.08			81.5		5.35 ± 0.92			85.2			5.50 ± 0.97	>		85.7			4.94 ± 1.19
L. ruminis subgroup	4.11 ± 1.38		10.5		6.06		3.6		–			0			3.09 ± 0.15			5.3			5.16 ± 2.94		16.1			6.76 ± 2.83			34.6		6.80 ± 1.71			29.6		6.80 ± 1.71			29.6			7.43 ± 2.27			57.1			7.25 ± 2.41
L. sakei subgroup	5.81		5.3		5.13 ± 1.55		7.1		6.48 ± 0.89			7.3			3.37 ± 0.48			31.6			3.40 ± 0.45		41.9			3.67 ± 0.88			50		3.71 ± 0.88			44.4		3.63 ± 0.63			22.2			3.31 ± 0.69			25			3.59 ± 0.56
L. brevis	3.02 ± 0.49		15.8		3.69 ± 0.90		21.4		–			0			2.47 ± 0.0			5.3			3.53 ± 0.87		35.5			3.80 ± 1.51			46.2		3.76 ± 0.73			22.2		3.77 ± 0.55			51.9			3.19 ± 0.65			48			3.69 ± 1.06
L. fermentum	5.70 ± 1.17		42.1		5.58 ± 0.78		32.1		5.71 ± 0.93			19.5			5.66 ± 0.98			21.1			5.64 ± 1.07		32.3			5.66 ± 0.92			76.9		5.50 ± 0.80			55.6		5.64 ± 0.71			66.7			5.49 ± 0.85			85.7			5.38 ± 1.28
L. fructivorans	3.87 ± 0.79		10.5		3.83		3.6		–			0			–			0			2.99 ± 0.78		6.5			4.29 ± 0.08			7.7		–			0		–			0			2.41			3.6			–
a Log 10 cells /g feces (wet weight): >, >>, >>> indicate singnificantly higher (P < 0.05) than other 2, 4, 6 cities, respectively, in Tukey's test; <, <<, <<<, <<<< indicate singnificantly lower (P < 0.05) than other 2, 4, 6, and 8 cities, respectively, in Tukey's test
bRatio of samples detected: > and < indicate significantly higher and lower, respectively, in Chi square test for detection rate of positive samples.
Data in gray part were obtained by qRT-PCR.

## Sheet: Table S10
Table S9. List of KEGG Orthology groups predicted by PICRUSt analysis
(A) KEGG Orthology groups enriched in P-type samples
KEGG Orthology group on level 3	ratio BB/P	Mean of relative abundance		P in Welch's t-test
		BB-type	P-type
Mineral absorption	0.188866	1.79841e-05	9.52214e-05	5.26145e-28
Stilbenoid, diarylheptanoid and gingerol biosynthesis	0.244265	2.95831e-06	1.2111e-05	7.29244e-12
Arachidonic acid metabolism	0.291869	8.81633e-05	0.000302064	7.15201e-27
Lipopolysaccharide biosynthesis	0.467975	0.000739846	0.00158095	9.37671e-19
D-Arginine and D-ornithine metabolism	0.539847	1.28486e-05	2.38004e-05	2.76232e-12
Cellular antigens	0.575845	0.000227728	0.000395467	7.23742e-16
Carbohydrate digestion and absorption	0.617248	9.56297e-05	0.000154929	6.54718e-14
Glycan biosynthesis and metabolism	0.620738	0.000136622	0.000220096	1.93433e-14
Ubiquinone and other terpenoid-quinone biosynthesis	0.665967	0.001108	0.00166374	1.55257e-18
Biosynthesis of siderophore group nonribosomal peptides	0.669479	0.000164051	0.000245043	3.6852e-12
Lipopolysaccharide biosynthesis proteins	0.671788	0.00158027	0.00235234	1.17615e-15
N-Glycan biosynthesis	0.73015	0.000135113	0.000185049	1.65309e-14
Membrane and intracellular structural molecules	0.820249	0.0037033	0.00451485	2.03504e-15
Zeatin biosynthesis	0.837789	0.00049349	0.000589038	8.38117e-21
Protein processing in endoplasmic reticulum	0.845062	0.000530029	0.000627207	1.78126e-16
Isoquinoline alkaloid biosynthesis	0.845805	0.00051277	0.000606251	4.2747e-15
Riboflavin metabolism	0.849666	0.001961	0.00230796	1.28918e-20
Pathways in cancer	0.864251	0.000405784	0.000469521	6.89052e-19
Vibrio cholerae pathogenic cycle	0.883662	0.0006704	0.000758661	1.24182e-16
Citrate cycle (TCA cycle)	0.887014	0.00519365	0.00585521	1.22662e-15
Glycosyltransferases	0.888615	0.00268692	0.00302372	1.46491e-11
Antigen processing and presentation	0.889053	0.000389199	0.000437768	7.24521e-11
Progesterone-mediated oocyte maturation	0.889053	0.000389199	0.000437768	7.24521e-11
Prenyltransferases	0.889856	0.00293016	0.00329285	2.03436e-19
One carbon pool by folate	0.91151	0.00606045	0.00664881	2.30937e-20
Chaperones and folding catalysts	0.914566	0.00942172	0.0103019	2.53641e-21
Energy metabolism	0.926902	0.00852759	0.0092001	3.4252e-11
Translation factors	0.927688	0.00524793	0.00565701	4.38165e-28
Drug metabolism - other enzymes	0.927792	0.0030701	0.00330904	1.11215e-17
Carbon fixation pathways in prokaryotes	0.932136	0.00940599	0.0100908	1.15745e-15
(B) KEGG Orthology groups enriched in BB-type samples
KEGG Orthology group on level 3	ratio BB/P	Mean of relative abundance		P in Welch's t-test
		BB-type	P-type
Ubiquitin system	1.96534	8.85509e-05	4.50563e-05	5.56967e-17
Proximal tubule bicarbonate reclamation	1.54332	0.000109193	7.07519e-05	5.27384e-14
Lipoic acid metabolism	1.38712	0.000210362	0.000151654	6.59781e-13
Primary bile acid biosynthesis	1.37927	0.000416643	0.000302075	2.98104e-30
Secondary bile acid biosynthesis	1.37651	0.000413531	0.00030042	9.81145e-30
Chlorocyclohexane and chlorobenzene degradation	1.3678	0.000130888	9.5692e-05	1.07139e-11
Phosphonate and phosphinate metabolism	1.29065	0.000505377	0.000391567	5.25793e-27
Xylene degradation	1.20159	0.000658497	0.000548021	4.24846e-15
Carbohydrate metabolism	1.19547	0.00192238	0.00160805	1.15494e-36
Dioxin degradation	1.19154	0.000669448	0.000561836	2.79647e-11
MAPK signaling pathway - yeast	1.19082	0.000452662	0.000380126	2.47717e-23
Phenylpropanoid biosynthesis	1.18858	0.00194808	0.001639	6.49616e-20
Sphingolipid metabolism	1.15899	0.00236285	0.00203872	8.29151e-20
Linoleic acid metabolism	1.15887	0.000693518	0.000598442	1.39781e-18
Pentose and glucuronate interconversions	1.15809	0.00541481	0.00467566	1.20257e-25
Chloroalkane and chloroalkene degradation	1.14952	0.00202202	0.00175901	1.29466e-16
C5-Branched dibasic acid metabolism	1.13753	0.00359903	0.00316391	8.67188e-29
Valine, leucine and isoleucine biosynthesis	1.13575	0.00828482	0.00729461	1.82617e-30
Inositol phosphate metabolism	1.1315	0.000952247	0.000841576	4.44758e-15
Bisphenol degradation	1.1209	0.000867174	0.000773639	1.6499e-12
Bacterial toxins	1.0999	0.00127872	0.00116257	6.2177e-13
Starch and sucrose metabolism	1.09725	0.0116695	0.0106353	9.55553e-24
Galactose metabolism	1.09542	0.00837869	0.00764883	2.15518e-20
Transporters	1.09294	0.07527	0.0688693	2.17939e-19
Protein kinases	1.08605	0.00306921	0.00282603	3.2201e-16
Cyanoamino acid metabolism	1.07548	0.00311306	0.00289458	9.67217e-11
ABC transporters	1.07339	0.03576	0.033315	4.58157e-14
Others	1.07111	0.00935165	0.00873077	3.80256e-17
Histidine metabolism	1.06792	0.00651077	0.00609669	3.70082e-24
Glyoxylate and dicarboxylate metabolism	1.06742	0.00515322	0.00482775	8.72357e-15

## Sheet: Table S11
Table S10. Logistic regression of food intake frequency on gut microbiota type.
Food	Odds ratio*	95% CI	P-value
wheat	0.866917	0.61-1.24	0.435
rice	1.78671	1.29-2.48	0.000
oats	1.79405	0.66-4.88	0.252
potato	1.41706	0.98-2.05	0.064
rootcrop	1.21282	0.83-1.77	0.318
beef	1.18695	0.64-2.20	0.585
chicken	1.96167	1.36-2.83	0.000
pork	0.965337	0.65-1.43	0.861
soy	2.08191	1.45-2.98	0.000
fish	1.82027	1.27-2.62	0.001
egg	2.25386	1.61-3.15	0.000
vegetable	0.789441	0.60-1.03	0.085
fruit	1.42518	1.06-1.91	0.018
*Odd ratio for P-type microbiota

## Sheet: Table S12
Table. S11. Primers used for qPCR and RT-qPCR in this study
Target bacteria		Primer	Sequence (5' - 3')	Reference
for qPCR
	Clostridium coccoides group	g-Ccoc-F	AAATGACGGTACCTGACTAA	1
		g-Ccoc-R	CTTTGAGTTTCATTCTTGCGAA
	Clostridium leptum subgroup	sg-Clept-F	GCACAAGCAGTGGAGT	1
		sg-Clept-R3	CTTCCTCCGTTTTGTCAA
	Bacteroides fragilis group	g-Bfra-F2	ATAGCCTTTCGAAAGRAAGAT	1
		g-Bfra-R	CCAGTATCAACTGCAATTTTA
	Bifidobacterium	g-Bifid-F	CTCCTGGAAACGGGTGG	1
		g-Bifid-R	GGTGTTCTTCCCGATATCTACA
	Atopobioum cluster	c-Atopo-F	GGGTTGAGAGACCGACC	1
		c-Atopo-R	CGGRGCTTCTTCTGCAGG
	Prevotella	g-Prevo-F	CACRGTAAACGATGGATGCC	1
		g-Prevo-R	GGTCGGGTTGCAGACC
for RT-qPCR
	Clostridium perfringens	s-Clper-F	GGGGGTTTCAACACCTCC	2
		s-Clper-R	GCAAGGGATGTCAAGTGT	4
	Enterobacteriaceae	En-lsu-3F	TGCCGTAACTTCGGGAGAAGGCA	3
		En-lsu-3R	TCAAGGACCAGTGTTCAGTGTC
	Enterococcus	g-Encoc-F	ATCAGAGGGGGATAACACTT	2
		g-Encoc-R	ACTCTCATCCTTGTTCTTCTC
	Staphylococcus	g-Staph-F	TTTGGGCTACACACGTGCTACAATGGACAA	2
		g-Staph-R	AACAACTTTATGGGATTTGCWTGA
	Lactobacillus casei subgroup	sg-Lcas-F	ACCGCATGGTTCTTGGC	2
		sg-Lcas-R	CCGACAACAGTTACTCTGCC
	Lactobacillus gasseri subgroup	sg-Lgas-F	GATGCATAGCCGAGTTGAGAGACTGAT	2
		sg-Lgas-R	TAAAGGCCAGTTACTACCTCTATCC
	Lactobacillus plantarum subgroup	sg-Lpla-F	CTCTGGTATTGATTGGTGCTTGCAT	2
		sg-Lpla-R	GTTCGCCACTCACTCAAATGTAAA
	Lactobacillus reuteri subgroup	sg-Lreu-F	GAACGCAYTGGCCCAA	2
		sg-Lreu-R	TCCATTGTGGCCGATCAGT
	Lactobacillus ruminis subgroup	sg-Lrum-F	CACCGAATGCTTGCAYTCACC	2
		sg-Lrum-R	GCCGCGGGTCCATCCAAAA
	Lactobacillus sakei subgroup	sg-Lsak-F	CATAAAACCTAMCACCGCATGG	2
		sg-Lsak-R	TCAGTTACTATCAGATACRTTCTTCTC
	Lactobacillus brevis	s-Lbre-F	ATTTTGTTTGAAAGGTGGCTTCGG	2
		s-Lbre-R	ACCCTTGAACAGTTACTCTCAAAGG
	Lactobacillus fermentum	Lfer-1	CCTGATTGATTTTGGTCGCCAAC	5
		Lfer-2	ACGTATGAACAGTTACTCTCATACGT
	Lactobacillus fructivoruns	s-Lfru-F	TGCGCCTAATGATAGTTGA	2
		s-Lfru-R	GATACCGTCGCGACGTGAG
	Total bacterial counts obtained by qPCR and RT-qPCR are expressed as the sum of 6 predominant bacterial groups (C. coccoides group, C. leptum subgroup, B. fragilis group, Bifidobacterium, Atopobioum cluster, and Prevotella), 3 subdominant groups (Enterobacteriaceae, Enterococcus, and Staphylococcus), 6 subgroups (L. casei subgroup, L. gasseri subgroup, L. plantarum subgroup, L. reuteri subgroup, …
Reference
1	Matsuki, T., Watanabe, K., Fujimoto, J., Takada, T. Tanaka, R. . 2004. Use of 16S rRNA gene-targeted group-specific primers for real-time PCR analysis of predominant bacteria in human feces. Appl Environ Microbiol 70:7220-8.
2	Matsuda, K., Tsuji, H., Asahara, T., Matsumoto, K., Takada, T., Nomoto, K. 2009. Establishment of as analytical system for the human fecal microbiota, based on reverse transcription-quantitative PCR targeting of multicopy rRNA molecules. Appl Environ Microbiol 75, 1961-1969.
3	Matsuda, K., Tsuji, H., Asahara, T., Kado, Y.., Nomoto, K. 2007. Sensitive quantitative detection of commensal bacteria by rRNA-targeted reverse transcription-PCR. Appl. Environ. Microbiol. 73:32–39.
4	Kikuchi, E., Miyamoto, Y., Narushima, S., Itoh, K. 2002. Design of species-specific primers to identify 13 species of Clostridium harbored in human intestinal tracts. Microbiol. Immunol. 46:353–358.
5	Watanabe, K. 1998. Primers for Lactobacillus. Japan patent application 1998-260041, publication 1999-151097.
